# Supplementary material for: Single-cell phenotypic profiling and backtracing exposes and predicts clinically relevant subpopulations in isogenic Staphylococcus aureus communities
Source: Commun Biol. 2024 Oct 1;7:1228. doi: 10.1038/s42003-024-06894-z (PMC11445386; doi:10.1038/s42003-024-06894-z)
Supplement: Supplementary file 5 — Supplementary Dataset 1 [file 42003_2024_6894_MOESM5_ESM.xlsx]

## Sheet: Read me
Supplementary data 1. Data pertaining to Figure 2 and Figure 3
Supplementary Data 1. Data pertaining to Figure 2 on evaluation of single-cell sorting in a sarA-GFP reporter strains of S. aureus. The sheet numbering refers to the subfigure that the data corresponds to.
Sheet 2B-ii, Percent of events following CFU counts on TSAcm agar plate media.
Sheet 2B-iii, lag phase* (h) in TSBcm liquid media following sorting from P1 and P2 sub-populations.
Sheet 2B-iv, generation time (h) in TSBcm liquid media following sorting from P1 and P2 sub-populations.
Sheet 2C, Percent singlets analyzed using imagestream flowcytometer.
Sheet 2D-i, generation time (h) in TSBcm liquid media following sorting from GFPlow, GFPint and GFPhigh sub-populations.
Sheet 2D-ii, lag phase* (h) in TSBcm liquid media following sorting from GFPlow, GFPint and GFPhigh sub-populations.
Sheet 2E, plasmid copy number quantification using qPCR.
Sheet 2F-i, generation time (h) in TSB liquid media following sorting from GFPlow, GFPint and GFPhigh sub-populations.
Sheet 2F-ii, lag phase* (h) in TSB liquid media following sorting from GFPlow, GFPint and GFPhigh sub-populations.
Sheet 2F-iii, combined lag phase* (h) in TSB liquid media from GFPlow, GFPint and GFPhigh sub-populations.
Sheet 2F-iv, percent of events with low and high lag in TSB liquid media.
Sheet 2G, Differences in lag phase* and generation time between cells grown in TSBcm and TSB media.
Supplementary Data 1. Data pertaining to Figure 3 on heterogeneity of growth phenotype in S. aureus USA300 LAC (WT) colonies.
Sheet 3B) , Lag time* (h) in TSB liquid media following sorting from RSG (-), RSGlow and RSGhigh sub-populations. Data for Figure 3B.
Sheet 3C) G generation time (h) in TSB liquid media following sorting from RSG (-), RSGlow and RSGhigh sub-populations. Data for Figure 3C.
Sheet 3D) Percent grown cultures following sorting from center, edge, top and bottom of 24 and 48 h grown colony (pre-sorting culture). Data for Figure 3D.
Sheet 3E) Lag phase* (h) from cultures grown following sorting from center, edge, top and bottom of 24 and 48 h grown colony (pre-sorting culture). Data for Figure 3E

## Sheet: 2B-ii
% Events following CFU counts on TSAcm
	% Single CFU	% Two CFUs	% Single CFU
Gates (numbers of sorted events)>	P1 (1)	P1 (2)	P2 (1)
BR01	96.5517	58.0645	75
BR01	100	50	75.8621
BR01	100	30	93.1034
BR02	100	56.25	96.5517
BR02	100	31.25	96.875
BR02	100	28.125	100

## Sheet: 2B-iii
Lag phase* (h) in TSBcm liquid media following sorting
Gates (numbers of sorted events)	P1 (1)	P1 (2)	P2 (1)
	24.813	17.7901	20.9322
	18.1109	21.1094	20.848
	20.3969	24.9583	21.8338
	18.2874	24.3939	22.7149
	22.3863	14.2385	22.3491
	23.2473	18.1283	21.8034
	16.7502	16.1606	20.7025
	16.2869	14.2743	18.7182
	22.2179	14.9744	13.9097
	17.3325	18.4675	16.5772
	14.7145	17.1112	20.8239
	19.0429	17.6494	21.1716
	18.6374	12.1636	20.579
	24.6641	17.9784	17.2837
	21.3156	17.4881	20.1051
	17.9648	17.6396	17.9172
	16.8364	18.2154	18.7054
	19.3449	16.6198	17.0111
	18.2928	13.7936	19.7951
	14.4198	15.4357	19.7466
	19.691	17.9349	15.0677
	18.7075	14.6977	19.3269
	18.2973	15.1946	18.3849
	23.3131	19.687	19.3815
	15.5046	13.0998	21.0425
	18.0201	19.1857	19.0365
	23.0369	17.8311	18.4931
	18.9481	17.1562	22.0624
	18.2156	15.7579	20.6211
	18.3893	16.4464	16.005
	21.46	16.7193	16.2449
	26.5032	15.3436	12.7204
	19.0897	14.9967	18.6662
	19.1892	12.7427	18.304
	19.0536	14.837	14.5906
	15.3784	13.7176	17.069
	23.5654	14.4972	17.9523
	17.7726	16.3244	17.0853
	15.4014	13.3083	18.2434
	14.8761	15.1061	22.1573
	17.3324	17.6056	18.6144
	15.7651	12.1552	17.8679
	11.8705	15.3763	17.7546
	16.8971	18.272	21.7476
	17.8587	13.5238	17.9552
	11.8976	17.3022	20.2871
	14.8907	11.8557	17.2272
	16.3014	16.9883	15.9741
	13.5373	15.3923	12.954
	15.1998	12.7982	15.0006
	11.7403	17.1667	16.2307
	17.6777	13.247	16.3694
	19.0928	11.1715	15.152
	16.1873	17.4927	17.5006
	17.4068	15.8061	13.4462
	16.904	14.0273	17.8031
	16.7045	15.017	16.6026
	11.7414	11.7457	10.9313
	18.7677	11.6062	12.1911
	16.3004	16.0539	13.9202
	15.0566	14.6686	12.0349
	17.7534	15.0768	14.2857
	17.8869	14.0565	15.8883
	16.9669	16.2445	16.682
	16.9195	13.4189	16.7202
	12.8205	13.0338	15.0065
	17.5537	16.2613	13.8802
	15.414	14.8007	15.841
	16.968	15.7109	15.3699
	14.0097	13.9721	15.856
	15.5018	12.9862	16.8733
	11.9758	13.8977	14.7419
	16.4903	14.951	13.2091
	12.6209	13.8022	13.1783
	14.0467	13.4322	13.411
	13.9201	12.3463	13.8368
	15.6056	13.8209	13.9465
	17.1231	14.0437	11.5749
	10.5988	11.5342	15.7433
	16.6003	14.5508	14.6404
	17.0302	13.3946	16.1386
	12.1679	14.3233	10.1805
	12.1009	11.9907	15.8636
	15.3847	13.1253	16.0224
	16.4046	13.4613	11.7397
	19.5638	13.898	17.0993
	14.453	14.2076	14.3437
	14.2879	11.2603	14.8677
	16.0948	12.0812	14.6702
	13.2615	12.9915	14.2542
	13.6984	13.0426	19.9507
	12.249	11.8144	16.892
	20.8331	13.4968	13.419
	16.036	12.6331	11.5391
	13.4373	13.6766	15.3283
	12.6748		15.6243
	14.8907		14.7559
	17.7019		14.4551
	13.9924		15.5151
			12.1058
			14.0201
			11.6159
			13.0676
			13.3491
			14.574
			16.7462
			15.2968
			17.2723
			14.7764
			22.5982
			12.1549
			16.35
			14.1401
			12.7087
			16.405
			20.0993
			12.1708
			12.4823
			12.5943
			18.5007
			9.6609
			14.4955
			11.1805
			19.0651
			13.055
			16.3925
			15.0499
			18.2029
			13.8209
			16.2188
			19.5715
			17.0525
			12.821
			19.8507
			23.1659
N	99	95	135
Av	16.9257	15.1135	16.3668
SD	3.21491	2.5514	3.06328
Median	16.8971	14.6977	16.2188
Events sorted	160	160	160
% posiotive events	61.875	59.375	84.375

## Sheet: 2B-iv
Generation time (h) in TSBcm liquid media following sorting
Gates (numbers of sorted events)	P1 (1)	P1 (2)	P2 (1)
	2.35412	1.42003	2.39247
	0.689424	1.26531	2.31504
	2.54198	2.57925	1.99559
	1.45213	2.93036	2.88319
	2.49127	1.53178	2.22555
	2.47729	2.50795	2.43997
	1.66063	1.77963	2.38408
	1.443	4.13005	2.1369
	2.27545	1.39419	2.59363
	1.36452	3.32238	2.41658
	4.51238	2.29496	1.15851
	1.46903	2.25928	2.07157
	1.8515	2.41212	2.65543
	2.39099	2.64409	1.83058
	2.59577	1.21615	1.44922
	1.39402	1.21711	1.58361
	1.61445	1.87921	2.27031
	2.94255	1.58811	1.31159
	1.48546	1.28422	2.33682
	1.7446	2.96128	2.42334
	1.82652	2.54618	1.54479
	3.19629	3.40982	1.29917
	4.34031	2.0548	2.55821
	2.71492	2.39206	2.97731
	2.40526	4.73655	2.42207
	2.33635	1.09647	0.88485
	1.81609	1.26521	1.37034
	1.46326	2.417	2.36327
	1.5907	1.17439	3.34967
	1.06732	2.00749	1.28052
	1.74658	1.88853	2.28573
	2.43697	1.56421	1.7914
	1.14162	2.1148	1.98484
	2.27784	2.42495	2.87196
	3.96832	2.07598	0.774587
	1.28382	2.18748	2.1547
	2.81527	2.50677	2.48949
	2.71206	2.83067	1.45055
	2.44747	1.96298	1.78458
	3.1882	3.4063	2.38959
	2.70275	3.24507	1.26482
	2.70212	1.75997	1.37154
	2.48057	3.55916	2.24639
	3.05324	2.15712	1.91129
	2.72839	3.23417	1.7552
	2.13204	0.906454	3.39146
	3.85467	1.82609	2.79596
	1.8835	1.84524	1.95022
	1.68501	2.81595	1.53006
	2.82456	1.7073	3.17622
	1.47375	1.92055	2.41028
	1.60014	2.46024	1.50507
	2.26919	2.12433	2.04928
	2.59509	2.53705	1.29915
	2.40426	2.58223	1.51187
	2.22648	1.49915	2.52145
	1.45186	3.94416	1.15313
	2.19559	3.04988	1.50295
	2.26031	4.56829	2.17478
	2.79924	2.57896	2.44531
	1.48518	1.82206	1.51919
	3.17914	2.72111	1.04443
	2.0993	4.17634	1.84289
	2.94205	2.51559	2.23589
	2.5693	1.24327	2.60954
	2.90469	3.72379	3.44592
	2.50931	2.38917	2.07529
	2.40852	3.13684	3.29552
	2.22791	0.931174	4.1618
	1.44312	1.20636	1.0845
	3.1367	2.32389	1.97878
	1.51068	2.13572	2.16338
	2.42758	5.02791	5.0101
	2.58396	1.31622	2.02764
	2.91422	2.84112	1.82335
	1.4619	1.50097	2.52697
	3.41923	1.66242	2.7643
	2.69697	1.13896	2.05255
	1.53937	2.55105	2.24414
	2.51623	3.0585	1.79233
	2.29709	2.32607	2.23344
	2.65228	1.39382	1.51727
	1.69914	1.6462	2.50777
	1.11892	2.16473	1.41418
	2.06294	2.88763	5.12873
	1.06679	1.11458	2.21999
	1.06837	1.91928	2.08823
	2.06398	2.26748	1.2764
	2.39156	1.66107	2.1793
	1.78504	2.87697	1.44886
	2.0548	1.72245	2.08735
	1.76432	1.74764	2.72528
	2.33572	2.03031	2.51277
	1.63239	2.55906	1.91933
	1.2604	3.01999	1.70953
	2.6203		2.32936
	3.59293		3.56117
	2.90969		3.23432
	2.87876		1.86852
			4.99818
			2.14093
			1.74847
			2.01784
			1.38729
			5.12797
			2.2939
			2.18438
			2.12589
			1.00747
			1.8604
			5.50379
			2.15564
			1.07405
			2.06417
			1.70894
			1.42923
			2.84871
			2.94894
			1.47106
			2.15934
			1.79205
			0.95563
			1.64121
			2.62914
			1.58275
			2.19246
			2.74166
			1.3685
			5.30944
			1.94186
			1.98428
			2.3996
			1.38463
			1.8602
			1.75201
N	99	95	135
Av	2.24323	2.29222	2.19497
SD	0.733423	0.867335	0.882604
Median	2.29709	2.18748	2.08823
Events sorted	160	160	160
% posiotive events	61.875	59.375	84.375

## Sheet: 2C
% Singlets analysed using Imagestream
Gated population	GFPlow	GFPint	GFPhigh
	78.8269	87.7245	88.9047
	97.0131	86.6569	83.8653
	90.8959	94.5455	71.3615

## Sheet: 2D-i
Generation time (h) in TSBcm liquid media following sorting
Gates (numbers of sorted events)	GFPlow	GFPint	GFPhigh
	2.94118	4.265	1.80272
	2.6591	2.3872	2.45058
	2.2477	3.02869	2.6536
	2.62258	2.67573	1.79535
	3.47966	2.40309	3.00623
	2.36706	3.48438	2.46962
	3.76404	4.78066	0.995301
	3.88623	2.35045	2.35556
	2.58888	2.66196	3.14153
	1.64385	1.60659	2.97616
	3.09372	2.36134	2.53223
	2.98128	2.57236	3.03945
	2.43603	3.11527	1.73014
	2.03025	2.86638	2.40334
	2.84777	3.1932	2.61378
	2.44712	5.25589	2.01332
	2.63014	1.68957	4.43359
	2.2595	4.70824	2.82906
	2.76275	1.71796	2.5947
	2.35332	2.87065	3.86284
	2.84602	2.33911	2.72539
	2.65757	2.4945	2.30167
	1.50701	3.61824	4.45038
	2.71609	1.75792	1.82431
	2.84053	1.57993	4.44895
	1.64276	1.6712	2.79461
	2.87113	3.43074	3.25942
	3.08216	3.05688	5.64682
	2.66862	3.67971	1.72639
	1.98501	2.36642	3.36234
	3.25436	2.51486	1.95104
	3.7937	2.86318	2.83891
	2.45605	2.66883	3.56356
	2.28792	1.68793	1.74874
	1.47312	5.22972	1.60358
	4.86829	2.555	2.61941
	2.37827	2.91925	2.98449
	1.70031	1.20447	2.36271
	3.17186	3.24644	2.65574
	1.88417	1.58928	3.25116
	5.76566	1.75877	2.2852
	2.58454	2.83798	2.28385
	2.2623	2.14863	1.66546
	1.68313	1.58481	2.97641
	2.59353	3.09054	2.74036
	1.71397	3.27667	2.44272
	3.70726	2.35148	2.08754
	2.83333	4.67742	1.80832
	1.63047	1.96081	2.73355
	1.23743	1.79168	1.70348
	1.77949	2.54487	2.02007
	2.43286	2.01725	3.60039
	4.73138	2.27679	2.79495
	3.55497	2.33966	2.23027
	2.08547	2.9522	1.76977
	2.66339	3.58753	2.298
	3.96628	1.91018	2.88379
	4.12048	2.20263	3.12313
	2.80695	4.02267	2.70697
	2.60601	2.16466	2.45206
	2.97055	1.94262	1.78269
	4.83906	1.65817	2.45067
	2.84917	1.73569	2.79664
		2.51249	4.42227
		2.47889	3.47983
		2.47907	2.12212
		2.73	1.6181
		1.64592	3.01999
		2.04137	2.70307
		3.26725	2.05908
		1.87677	1.49013
		2.07909	1.52706
		3.13897	2.90409
		1.48055	2.90774
		2.48378	1.85955
		2.87912	5.20224
		2.63434	1.67524
		2.879	2.12916
		4.18012	2.04053
		2.74644	1.54562
		2.5094	1.70428
		2.05828	3.39928
		1.85885	1.75703
		2.44799	3.29192
		2.02781	2.48645
		2.28641	3.77613
		2.89113	2.14829
		1.9179	2.60542
		1.79126	1.70286
		3.06255	3.28817
		3.99049	2.07535
		1.27153	2.96229
		2.73841	1.80094
		1.81248	3.17521
		1.84446	1.34743
		1.9392	2.37941
		2.27031	1.71839
		3.11093	2.6019
		1.9008	3.87363
		3.08587	3.86866
		0.92049	2.435
		1.83237	2.83461
		2.15076	2.18686
		3.36545	2.7162
		2.60964	1.71393
		4.14066	3.00441
		3.48228	5.00612
		3.18293	5.29403
			2.20131
			3.75669
			2.85504
			2.9463
			4.0747
			3.42193
N	63	108	114
Av	2.75468	2.60496	2.67168
SD	0.891132	0.859172	0.885322
Median	2.65757	2.48914	2.60366
Events sorted	128	128	128
% posiotive events	49.2188	84.375	89.0625

## Sheet: 2D-ii
Lag phase* (h) in TSBcm liquid media following sorting
Gated population	GFPlow	GFPint	GFPhigh
	23.4985	20.9248	20.1957
	20.2386	27.4292	21.2176
	27.2208	23.8267	22.204
	23.8921	22.809	19.6877
	23.2828	27.4126	22.49
	21.7256	23.2259	20.0581
	21.371	23.0402	16.9015
	21.8101	22.2849	24.0147
	21.8154	25.5208	23.129
	24.4257	21.1831	21.5198
	18.1389	24.2452	19.9923
	24.1741	24.2699	25.033
	25.3512	23.8849	17.9781
	23.0496	25.0316	20.9267
	24.8862	24.869	25.7231
	19.6728	21.9984	23.3941
	19.7761	23.1908	22.2364
	23.3022	20.6282	27.9157
	23.562	23.6809	24.562
	25.2232	23.7283	22.8054
	21.8432	20.0796	23.245
	22.251	23.2773	22.8051
	21.3524	23.1105	24.5531
	25.1758	20.911	15.6216
	21.5292	25.8912	24.326
	24.2771	27.288	23.7702
	17.82	24.8326	26.37
	20.8608	22.8681	22.8112
	22.7006	21.5337	26.6788
	18.7287	21.9295	23.6114
	19.3491	22.3251	20.9547
	26.7749	22.1847	18.6549
	23.1456	21.9395	21.318
	18.7838	18.4537	14.2276
	16.3326	23.9159	19.5112
	23.3652	24.6679	21.5577
	25.0237	22.5439	23.0001
	19.8762	20.7454	20.9299
	25.1711	15.6111	22.743
	20.11	22.9558	17.084
	24.6121	23.7745	24.138
	22.4391	21.8347	21.8626
	22.4282	23.8458	17.2686
	17.2383	25.4218	24.5218
	20.8686	22.4203	15.5574
	18.3032	23.9189	25.7415
	23.1875	18.8872	22.5187
	21.6444	22.6975	17.9166
	18.0579	21.3526	22.519
	20.2692	23.3484	16.6078
	15.9809	24.1394	21.3866
	24.6669	22.2149	17.7205
	23.4889	21.2326	24.9606
	20.0677	22.0683	22.2058
	22.8869	25.1554	21.2444
	25.7448	23.6774	22.4708
	24.0498	20.3215	22.9312
	22.4662	21.4672	18.9145
	18.7773	23.2166	22.287
	25.8784	22.0932	20.3821
	25.0471	19.6653	22.4208
	19.8105	17.0475	21.538
	24.693	21.7599	18.2313
		25.219	20.2663
		22.104	21.5736
		27.2266	22.3798
		24.7274	18.9933
		21.7987	22.4448
		22.8468	22.835
		24.405	23.8751
		12.9054	19.6352
		23.9228	18.1292
		17.9437	23.3775
		20.0803	23.24
		25.5391	18.9611
		19.6677	23.3283
		23.0395	21.5661
		24.1536	22.4387
		23.1442	23.1728
		26.6805	20.1179
		28.6903	23.7085
		22.6995	22.4373
		19.005	19.1298
		16.5653	24.6889
		17.8058	23.3805
		22.1248	24.6769
		20.9906	18.834
		21.9789	22.8094
		19.6225	21.5088
		21.0015	19.1665
		22.4199	20.8687
		18.4612	22.3199
		24.2385	21.663
		27.7015	21.1148
		22.5544	19.0701
		21.1784	24.6661
		23.2147	24.2069
		25.6414	21.0125
		23.4894	22.3173
		23.1089	21.5065
		21.7439	22.9081
		25.3895	23.6166
		23.6344	20.9428
		24.101	20.9201
		22.1851	16.7803
		24.8858	22.618
		18.3817	20.1766
		20.5822	21.1659
			22.3983
			23.0943
			23.5191
			23.6933
			21.432
			23.0894
N	63	108	114
Av	22.119	22.5982	21.6919
SD	2.65618	2.5959	2.48107
Median	22.4391	22.8279	22.2617
Events sorted	128	128	128
% posiotive events	49.2188	84.375	89.0625

## Sheet: 2E
Plasmid copy number using qPCR
Gated population	GFP-Low			GFP High
DNA prep	Low1	Low2		High1	High2
Plasmid copy number	28.0514	40.7859		42.5179	48.1679
Av	34.4187			45.3429
SD	9.00469			3.99512
SE	6.36728			2.82497
P value (Mann-Whitney test)	0.3333
cq values and caluclations
												CALCULATIONS			Plasmid Copy number
Position	Sample Name	Gene Name	Cq	Cq Mean	Cq Error	Replicate Group	Dye	Slope	EPF	Failure		Reference	Samples	ΔCq (av.cq Plasmid-av. cq Chromosome)	2-ΔCq
B1	LOW1	gfp	22.23	22.3	0.09	B1	SYBR Green I	1.12	5.01	None		Plasmid	GFPlow	-4.81	28.0514
C1	LOW1	gfp	22.36			B1	SYBR Green I	1.11	5	None		Plasmid
E1	LOW1	groEL	26.78	27.11	0.47	E1	SYBR Green I	0.3	2.43	None		Chromosome
F1	LOW1	groEL	27.44			E1	SYBR Green I	0.29	2.22	None		Chromosome
B2	LOW2	gfp	22.44	22.29	0.22	B2	SYBR Green I	0.95	4.76	None		Plasmid	GFPlow	-5.35	40.7859
C2	LOW2	gfp	22.13			B2	SYBR Green I	0.98	4.73	None		Plasmid
E2	LOW2	groEL	28.24	27.64	0.85	E2	SYBR Green I	0.26	1.92	None		Chromosome
F2	LOW2	groEL	27.04			E2	SYBR Green I	0.25	2.13	None		Chromosome
B3	HIGH1	gfp	20.55	20.56	0.01	B3	SYBR Green I	0.93	4.48	None		Plasmid	GFPhigh	-5.41	42.5179
C3	HIGH1	gfp	20.57			B3	SYBR Green I	0.96	4.6	None		Plasmid
E3	HIGH1	groEL	26.29	25.97	0.46	E3	SYBR Green I	0.28	2.38	None		Chromosome
F3	HIGH1	groEL	25.64			E3	SYBR Green I	0.25	2.32	None		Chromosome
B4	HIGH2	gfp	20.68	20.74	0.08	B4	SYBR Green I	1.08	4.88	None		Plasmid	GFPhigh	-5.59	48.1679
C4	HIGH2	gfp	20.8			B4	SYBR Green I	1.07	4.89	None		Plasmid
E4	HIGH2	groEL	26.06	26.33	0.38	E4	SYBR Green I	0.27	2.4	None		Chromosome
F4	HIGH2	groEL	26.6			E4	SYBR Green I	0.26	2.22	None		Chromosome

## Sheet: 2F-i
Generation time (h) in TSB liquid media following sorting
Gates (numbers of sorted events)	GFPlow	GFPint	GFPhigh
	2.12713	1.80964	2.43022
	1.97472	2.0948	1.49617
	2.30941	1.72885	1.78448
	2.42461	1.54255	2.39843
	2.05104	1.82575	1.61916
	3.08738	1.41748	1.82773
	3.1282	1.97833	1.62223
	2.71121	1.90023	1.10735
	2.32451	2.15537	1.76333
	2.42665	2.24124	1.77885
	2.20818	2.539	1.43277
	2.00442	2.33344	1.09118
	1.83903	1.72506	2.23121
	1.63783	1.37387	1.79177
	2.19712	1.69279	2.86247
	2.92134	1.75551	1.74412
	2.25421	1.97371	1.5809
	2.94143	1.376	1.7585
	1.72266	2.52301	1.65698
	2.84497	1.85875	1.9807
	3.78025	1.93768	1.6617
	2.6124	1.40038	2.32303
	2.438	1.78992	1.60047
	3.11583	2.06312	1.54026
	2.3831	1.97439	1.99881
	1.76409	1.52743	1.9196
	1.7386	1.3188	2.4219
	2.4598	2.35644	1.80366
	1.62459	1.48181	1.86802
	1.5416	2.22491	2.21573
	3.04039	1.42237	2.68007
	2.00141	2.19991	1.33572
	2.06503	1.48226	1.89545
	2.80695	1.98048	1.43014
	2.81333	1.36915	1.50403
	2.02971	2.17677	1.38333
	5.08322	1.60733	1.51564
	4.45124	1.69835	2.16676
	2.22412	1.9781	1.62611
	2.52918	1.56506	1.66546
	2.65086	2.29435	1.85423
	2.47508	2.45527	1.18515
	2.38031	1.47947	1.57925
	2.32101	2.0287	1.42312
	2.97067	1.98655	1.77839
	4.01615	2.84578	2.06073
	3.1841	2.23272	1.82734
	4.03368	1.72455	2.10249
	2.87613	1.60291	2.48761
	3.65951	1.71054	1.8329
	4.87651	2.28852	2.89185
	1.99622	2.66196	1.79973
	1.95407	1.3076	3.53394
	2.54581	1.80747	1.67156
	3.01644	2.33265	1.95627
	1.89348	1.72885	3.56246
	1.90913	1.71728	1.83922
	1.61287	1.36029	1.5239
	1.71916	1.65797	1.61388
	2.27239	1.86913	1.88776
	1.9188	1.93454	2.31954
	1.67064	1.49743	1.55732
	1.95401	3.28506	1.13528
	2.19135	1.59575	1.7175
	2.25568	1.62917	1.56255
	3.45158	1.69748	2.20853
	1.71907	1.17483	1.71105
	2.12212	2.41179	1.27557
	3.00025	1.42152	2.44075
	3.18674	1.32629	1.94808
	1.05676	2.56313	2.56171
	2.52623	1.67796	1.59575
	2.23042	1.98127	1.23016
	1.8381	1.94524	1.76127
	2.77104	1.89571	2.28565
	2.12531	1.6366	1.87034
	2.26415	2.74438	1.45534
	2.67068	1.78577	2.18204
	1.47522	2.30197	2.13948
	1.84064	2.1037	4.28054
	1.80549	2.29595	2.63184
	1.6637	2.27411	2.88896
	1.7158	3.04479	1.40163
	1.60778	4.40066	2.18507
	3.25299	2.45675	3.09151
	2.95926	1.27321	3.0871
	2.15625	1.8754	1.46987
	1.41905	1.6008	2.14166
	2.72624	2.38219	1.4375
	2.34607	2.38662	1.65844
	1.67459	1.64319	1.59469
	1.81652	1.28783	1.14547
	2.34472	1.45628	1.4808
	2.73323	1.91271	1.50149
	2.60347	1.44177	1.59165
	2.03855	1.93833	1.92712
	1.64031	1.93325	2.21736
	1.33529	2.13315	1.85388
	2.04107	2.80615	1.85671
	3.25391	1.87105	2.09797
	3.33468	2.6956	1.82201
	1.62718	2.19441	1.94978
		2.41607	1.72592
		2.04692	1.66951
		1.73852	2.42733
		2.02284	1.54232
		2.05816	2.39396
		3.35275	3.45692
		2.18527	2.64187
		1.88822	2.57867
		2.68256	1.40504
			3.49369
			1.94682
			2.00569
N	102	111	114
Av	2.41537	1.97115	1.95162
SD	0.733543	0.499475	0.568378
Median	2.26827	1.91271	1.82468
Events sorted	128	128	128
% posiotive events	79.6875	86.7188	89.0625

## Sheet: 2F-ii
Lag phase* (h) in TSB liquid media following sorting
Gated population	GFPlow	GFPint	GFPhigh
	13.8166	11.2045	14.0694
	12.6065	14.1804	10.8289
	15.1992	11.2767	11.4654
	15.5432	13.8475	14.6232
	11.709	13.4338	11.884
	14.7329	10.8015	11.3434
	14.9279	14.3665	11.1322
	15.4989	10.8596	13.4425
	14.898	15.499	10.887
	12.2275	15.742	11.2899
	11.3468	12.3869	9.8289
	15.1317	14.8011	13.5826
	10.8915	12.5549	11.5204
	15.1083	12.2792	9.8179
	14.1997	10.935	14.3612
	15.1043	10.8206	11.148
	14.9421	14.3391	11.7919
	14.972	13.3512	10.8666
	11.1956	11.698	10.7293
	10.9446	12.0518	14.7994
	15.3058	11.3681	11.0062
	12.9197	14.3125	14.2648
	15.5988	11.3648	11.0766
	15.1504	11.0901	10.1707
	13.1262	11.8354	11.3883
	12.9803	12.9275	9.934
	12.3772	13.3111	10.6881
	14.7443	10.2529	10.6377
	13.9276	11.007	11.5791
	11.8622	14.2399	13.9101
	15.3659	12.2926	15.2441
	11.4517	15.9402	11.7269
	14.9567	10.6787	13.7329
	15.5515	14.4236	11.6577
	14.4015	14.2806	10.3642
	11.7342	14.3979	11.2535
	12.5196	13.2168	12.6845
	14.7751	10.7964	10.9168
	14.5104	11.3714	10.9017
	16.114	12.6689	12.1838
	14.7694	15.3071	9.624
	14.7308	15.0024	12.4002
	15.138	10.6681	10.2167
	11.0855	11.6523	9.8156
	15.4759	10.1916	10.6839
	16.7221	14.7023	11.6388
	15.432	10.8971	13.8169
	14.0831	10.96	11.3645
	14.7052	10.1589	14.7859
	12.0038	11.0712	11.0336
	12.8615	14.4839	15.6334
	10.9719	14.5719	10.9817
	11.1528	11.5186	14.0466
	15.0735	11.0937	11.4209
	15.2314	14.8731	10.6795
	10.5345	9.8214	14.646
	13.2678	10.1447	11.2356
	9.6862	10.5803	9.9166
	9.7592	11.1548	10.1112
	12.4234	13.2169	15.0302
	14.1518	10.192	11.9683
	9.3424	10.8184	10.7609
	15.7113	14.5813	11.9244
	15.7047	11.3239	11.176
	15.1254	9.826	10.2479
	15.4587	9.6427	11.8176
	15.178	14.4248	14.3291
	11.3491	14.6518	14.3652
	15.1387	10.9997	14.534
	15.8762	11.7148	11.762
	13.844	13.9675	14.9427
	12.0577	10.0636	10.9511
	11.4209	11.1538	11.7849
	14.0498	15.2461	10.1521
	13.9844	14.8712	14.7023
	11.641	12.5606	10.4463
	12.1243	14.3031	11.4045
	14.4557	11.6224	15.0323
	10.5331	11.2203	12.3197
	11.2089	11.488	14.7677
	12.6585	11.3311	14.3571
	10.8496	14.706	13.9825
	9.7476	15.0834	10.8032
	12.602	13.5101	10.4569
	14.5111	13.3611	11.115
	15.4134	10.9543	12.2023
	11.0728	10.7982	10.8841
	12.0617	11.2031	14.4427
	15.7194	11.7935	11.42
	13.1639	15.202	10.7849
	15.1032	9.57	10.5929
	12.0014	11.6427	10.1869
	11.5516	10.2824	11.9532
	16.2671	14.0599	10.3764
	10.9133	10.3166	10.7244
	11.6298	10.4859	11.2984
	14.385	10.5094	9.9937
	13.7593	10.5797	11.0895
	15.5973	14.5126	10.3581
	14.9189	10.5564	11.4511
	15.0527	13.6595	9.9603
	14.4364	14.312	10.8429
		17.9412	10.4643
		10.5839	11.311
		10.1159	11.1409
		10.8384	9.7348
		11.9127	15.0241
		11.784	13.5398
		12.2366	11.4402
		12.939	10.6486
		15.2232	13.4748
			13.7116
			9.3193
			9.996
N	102	111	114
Av	13.5417	12.405	11.8622
SD	1.85504	1.8426	1.65263
Median	14.1174	11.784	11.3272
Events sorted	128	128	128
% posiotive events	79.6875	86.7188	89.0625

[truncated: 7 more sheets: 2F-iii, 2F-iv, 2G, 3B, 3C, 3D, 3E]
