# Supplementary material for: Single-cell phenotypic profiling and backtracing exposes and predicts clinically relevant subpopulations in isogenic Staphylococcus aureus communities
Source: Commun Biol. 2024 Oct 1;7:1228. doi: 10.1038/s42003-024-06894-z (PMC11445386; doi:10.1038/s42003-024-06894-z)
Supplement: Supplementary file 6 — Supplementary Dataset 2 [file 42003_2024_6894_MOESM6_ESM.xlsx]

## Sheet: Read-me
Supplementary Data 2. Data pertaining to Figure 4 and Figure 5.
Supplementary Data 2. Data pertaining to Figure 4 on CPPT analysis of S. aureus growth variants induced at low pH.
Sheet A) Growth analysis data from single-cell derived liquid and solid experimental series 1.
Sheet B) Colony growth analysis of experiment 2. A part of this data is shwon in Figure 4C.
Sheet C) Growth analysis of liquid culture analysis experiment 2.
Sheet D) Combined data on quantification of growth in liquid and solid media from experimental series 1 and 2 related to figure 4D.
Sheet E) Comparison of the percentage of no growth events in liquid culture vs. on solid media.
Sheet F) Cellular RSG fluorescence values related to Figure 4E.
Supplementary Data 2. Data pertaining to Figure 5.
Sheet G) Quantification of colony growth of sorted VSSA and VISA cells in the presence of different concentrations of vancomycin -related to Figure 5C.
Sheet H) Cellular Vanco-BFL fluorescence levels - related to Figure 5 D
Sheets I, J) Time-lapse analysis of colony growth of VISA cells in the absence of antibiotics (Sheet 4D) and in the presence of 0.25 x MIC of vancomycin (Sheet 4E) – Related to Figure 5E

## Sheet: A Growth analysis  Exp Series1
Biological replicate	% Regular colony	%Small colony	%No growth
A	60.41	6.25	32.29
B	66.66	6.25	27.29
C	70.83	6.25	21.87
Mean	65.9667	6.25	27.15
SD	4.2821	0	4.2551
Replicate	%Normal Growth (lag phase <14)	%Delayed Growth((lag phase >14)	No growth
A	26	6.25	67.7
B	27	6.25	66.6
C	26	12.5	61.4
Mean	26.3333	8.33333	65.2333
SD	0.471405	2.94628	2.74752
96 cells were sorted per biological replicate

## Sheet: B Colony growth Exp 2  N=960
		Delayed growth
Replicate plate	Normal (>1mm) colony at 24 h	Small colony (<1mm) apparent at 24 h	Colony appearing at 48 h	Colony appearing at 72 h	No growth
A	15	8	7	3	73
B	17	8	4	4	71
C	14	6	11	5	76
D	14	4	7	1	78
E	19	10	5	0	67
F	14	7	10	3	75
G	15	11	7	3	70
H	20	7	6	1	69
I	18	4	6	2	74
J	22	7	5	3	67
Total	168	72	68	25	720
% of total	17.5	7.5	7.08333	2.60417	75
The % fluorescence data is shown in Figure 4C

## Sheet: C Liquid culture Exp. 2 N=960
Replicate	# Events Normal Growth (lag phase <14)	# Events Delayed Growth((lag phase >14)	# Events No growth
A	1	3	92
B	1	3	92
C	2	2	92
D	1	1	94
E	1	1	94
F	4	0	92
G	0	0	96
H	1	0	95
I	2	2	92
J	1	1	94
Mean	1.4	1.3	93.3
SD	0.471405	0.471405	0
Total	14	13	933
%	1.45833	1.35417	97.1875

## Sheet: D Growth data in Figure 4D
Combined data of solid growth analysis from experiment 1 and 2
Solid media
	# Cells sorted per replicate	Biological replicate	% Regular colony	% Small colony	% No colony
Experiment 1	96	1	60.41	6.25	32.29
Experiment 1	96	2	66.66	6.25	27.29
Experiment 1	96	3	70.83	6.25	21.87
Experiment 2	960	4	17.5	7.5	75
		Average	53.85	6.5625	39.1125
		St dev	24.6088	0.625	24.3004
Liquid media
		Replicate	%Normal Growth (lag phase <14)	%Delayed Growth((lag phase >14)	No growth
Experiment 1	96	1	26	6.25	67.7
Experiment 1	96	2	27	6.25	66.6
Experiment 1	96	3	26	12.5	61.4
Experiment 2	960	4	2.7	1.3	6.4
		Average	20.425	6.575	50.525
		St dev	11.8261	4.58776	29.5447

## Sheet: E) No growth comp liquid-solid
Comparison of the % of ´No growth´ events in liquid vs solid media
		% No growth - liquid culture	% No growth - solid media	% Difference
Experiment 1	Replicate 1	67.7	32.29	35.41
Experiment 1	Replicate 2	66.6	27.29	39.31
Experiment 1	Replicate 3	61.4	21.87	39.53
Experiment 2	Replicate 4	97.19	75	22.19
			Mean difference	34.11
			Standard deviation	8.1689

## Sheet: F) RSG fluoresc Data Fig 4E
RSG-A fluorescence intensity values for all backtraced cells organized by cell fate category
Cell fate category
		Delayed growth
	Normal (>1mm) colony at 24 h	Small colony (<1mm) apparent at 24 h	Colony appearing at 48 h	Colony appearing at 72 h	No growth
	8093	66833	14145	88233	7446
	3770	30704	8461	6445	6794
	11109	20524	11940	60810	4417
	14224	5687	3209	5118	28015			Descriptive Statistics
	28015	13758	8184	18989	10925				Regular growth	Delayed growth
	5625	10834	6216	24450	4605			Number of values	169	166	625
	10986	7872	5516	18831	33004
	16480	36072	23128	12518	12311			Minimum	1979	2274	1786
	22123	48964	15546	17039	4272			25% Percentile	7862	7921	5601
	18520	53367	11809	6645	8699			Median	12277	15290	9803
	11327	17086	5609	9351	9858			75% Percentile	21016	26502	17229
	18468	3812	33559	7656	3770			Maximum	138763	99981	126961
	24180	37816	4579	25918	15375			Range	136784	97707	125175
	5247	33559	28964	22746	19687
	9668	8485	97513	12243	2345
	10986	18936	31220	15720	3547			Mean	17723	21195	13731
	12764	3557	5625	8895	12243			Std. Deviation	18093	20163	13261
	3986	39535	16253	7182	10925			Std. Error of Mean	1392	1565	530.4
	27552	41447	8252	22936	27247
	16526	31307	2904	27096	7656
	15940	42143	14788	40536	19796
	9968	21878	20411	10107	4109			Ratio Median (Delayed growth)/median (No growth)			1.55973
	16480	60810	6233	9614	9248			Ratio Median (Regular growth)/median (No growth)			1.25237
	5913	92500	5962	5532	2029
	15289	5276	12449		20298
	20811	39645	18113		18468
	8026	48154	18012		43090			Kruskal-Wallis test
	11295	12277	20696		5440			P value	<0,0001
	3300	99981	4466		11711			Exact or approximate P value?	Approximate
	4774	9429	4735		11711			P value summary	****
	23452	13682	8206		8116			Do the medians vary signif. (P < 0.05)?	Yes
	33465	8508	19361		2319			Number of groups	3
	8252	7182	20298		20754			Kruskal-Wallis statistic	32.38
	8438	18012	8969		4669
	18936	9858	4380		6463			Data summary
	13912	23846	15546		20073			Number of treatments (columns)	3
	13270	10306	16944		5160			Number of values (total)	960
	4442	11613	12243		7635
	25208	20298	4722		5395
	5946	22557	11678		6889			Number of families	1
	18315	16897	19469		9668			Number of comparisons per family	3
	10450	8344	93793		16992			Alpha	0.05
	9222	18062	13682		20639
	11078	10334	24586		22370			Dunn's multiple comparisons test	Mean rank diff,	Significant?	Summary	Adjusted P Value
	30197	48154	4064		29946			Regular vs. delayed	-37.73	No	ns	0.639	A-B
	18062	52049	4442		56730			Regular vs. No growth	85.54	Yes	**	0.0011	A-C
	9885	17519	48154		9803			delayed vs. No growth	123.3	Yes	****	<0,0001	B-C
	2541	14625	4855		6286
	46576	4788	15546		6851			Test details	Mean rank 1	Mean rank 2	Mean rank diff,	n1	n2	Z
	138763	28015	22000		6286			Regular vs. delayed	529.7	567.4	-37.73	169	166	1.245
	88233	21637	27552		14343			Regular vs. No growth	529.7	444.1	85.54	169	625	3.558
	33188	8508	35084		32279			delayed vs. No growth	567.4	444.1	123.3	166	625	5.092
	3812	56888	15205		5735
	8651	95635	7571		19094			Compact letter display
	4554	19742	26946		12345			delayed	A
	8206	2384	5979		13381			Regular	A
	18062	6233	11776		24518			No growth	B
	5118	38133	4030		37502
	13050	3374	22184		5350
	22936	3327	55792		6663
	7529	2274	6063		13568
	16851	60979	2856		3121
	12942	13014	34986		15677
	16435	4761	12311		6700
	7446	33465	15375		8532
	26135	26354	44799		4516
	34313	3300	17568		6046
	6813	30113	7937		2717
	7426	11549	14067		7162
	5831	7982			7202
	74895	12518			8556
	17616	17813			10421
	5783	17373			8945
	14343				4748
	10079				13160
	9996				9019
	14503				13381
	4225				8870
	5425				5146
	6947				11549
	2770				18113
	65546				5719
	50343				57046
	25703				39316
	4579				3647
	19041				7343
	7323				23846
	3760				13568
	14706				4682
	4977				7182
	8344				7529
	6427				5247
	18831				4320
	3677				20754
	10164				7024
	19907				11078
	5996				3986
	9561				10306
	36374				2856
	17373				12553
	9940				3596
	8391				12414
	27705				4167
	28804				30619
	14106				18163
	13123				18883
	8116				12243
	6870				6966
	6571				9858
	8651				87988
	4320				11613
	20129				22308
	8603				6719
	10277				9273
	26354				23912
	26501				30534
	38452				5962
	23912				2458
	26135				3061
	20354				24450
	18936				14706
	10479				3953
	19308				3920
	13270				18468
	6700				5979
	12311				7571
	9455				28328
	11170				16118
	9299				5578
	104816				6481
	3708				29369
	24382				2520
	9722				7063
	25561				13606
	11678				4708
	19254				10537
	32279				69098
	80058				11974
	14423				51189
	8797				13644
	7982				15984
	10925				3876
	9722				12277
	53219				22000
	11549				11327
	34986				5189
	34889				10596
	15289				9248
	3729				3227
	6338				21757
	10277				10508
	20241				6182
	47096				12345
	19469				3095
	21220				23128
	47622				4098
	27247				34217
	22184				3364
	12277				8344
	11581				10567
	5306				4656
	13493				12728
	8556				4748
	1979				17616
	23583				10537
	21398				6463
	7741				35773
	7677				9273
	6096				12040
					12906
					3113
					7656
					5291
					10479
					2969
					18214
					10164
					16757
					15120
					18989
					3165
					8920
					8895
					10392
					15375
					6889
					7467
					2384
					2986
					10508
					7828
					20467
					70848
					2029
					5640
					4260
					19361
					19907
					13989
					3002
					5516
					24314
					23648
					13050
					8969
					2986
					2187
					1946
					14665
					2724
					33004
					15289
					35476
					6499
					15120
					34313
					3300
					6517
					6927
					5625
					5425
					7384
					3336
					8184
					4167
					29451
					4030
					9070
					31134
					6321
					3053
					3095
					8414
					20869
					16344
					4249
					24314
					14706
					9508
					6535
					3636
					9588
					12693
					16344
					14544
					2506
					24180
					5132
					8026
					5189
					21279
					7142
					17962
					8161
					16711
					4541
					3920
					3346
					3078
					20581
					2431
					2809
					5532
					10655
					39316
					2864
					7741
					18571
					10334
					7699
					21517
					15764
					10655
					8252
					52339
					10925
					8556
					36374
					13307
					19687
					14747
					14871
					5751
					19796
					12209
					23979
					42026
					14665
					14912
					6046
					9455
					5247
					14106
					12277
					7677
					6700
					16711
					11549
					2627
					5233
					7024
					37711
					15417
					3200
					25490
					6571
					8748
					48423
					7982
					3346
					32821
					5033
					14224
					15590
					27937
					4828
					4841
					13720
					6373
					3647
					15037
					6589
					9749
					12449
					9377
					3975
					19254
					11327
					1786
					9299
					35377
					27247
					13989
					16804
					7384
					11678
					14028
					3566
					3576
					9273
					5470
					25419
					19523
					8368
					4868
					7303
					7343
					36273
					6356
					6427
					9248
					7303
					11358
					5735
					12553
					8846
					10164
					22809
					8675
					35279
					33465
					9749
					7785
					16298
					67019
					4656
					11678
					3986
					3791
					3647
					20639
					23322
					8603
					11613
					23064
					16804
					5593
					6813
					9325
					10537
					19308
					2332
					4030
					7426
					7677
					6966
					35972
					4320
					6268
					15163
					24450
					2880
					13493
					13050
					10508
					8675
					14912
					13796
					4144
					19687
					10508
					10804
					26281
					3095
					13493
					10567
					23979
					8532
					5501
					22000
					27475
					4950
					35476
					2438
					14463
					20073
					11613
					10334
					13989
					6216
					6645
					2928
					25349
					5089
					14343
					3517
					39098
					30534
					26281
					3942
					7405
					12906
					5672
					21697
					5751
					9196
					15720
					11776
					26797
					5047
					14584
					14747
					19962
					15079
					9561
					17764
					36985
					20298
					43936
					6499
					27399
					7182
					7303
					16029
					33280
					3698
					44181
					14953
					3498
					30790
					6147
					7222
					3430
					24450
					9588
					3053
					3557
					2133
					2848
					14788
					15289
					5440
					34123
					59971
					4213
					10567
					4977
					4801
					5962
					4167
					126961
					3281
					22000
					3346
					14829
					7872
					6165
					11421
					1930
					10774
					31220
					5640
					2986
					13160
					6985
					3200
					9561
					5132
					3019
					5735
					15764
					7142
					26648
					21338
					59971
					6499
					9968
					24247
					14463
					3191
					18936
					3708
					3537
					4868
					61149
					7488
					3812
					14145
					3527
					14145
					14995
					18264
					6851
					29698
					13720
					3657
					17519
					9019
					8275
					20354
					30197
					3964
					7508
					10334
					17764
					4567
					6517
					7364
					12623
					10986
					18675
					2035
					5033
					7343
					5831
					17229
					7242
					12449
					11940
					14264
					21637
					10450
					13493
					3677
					8821
					10051
					26797
					2063
					5365
					11743
					30029
					8391
					7488
					10626
					32912
					23387
					10249
					28724
					20581
					14665
					6626
					10834
					5276
					2116
					2816
					8229
					13606
					16526
					110804
					59144
					5019
					17277
					3346
					18214
					3263
					8675
					20467
					30619
					13796
					5132
					26135
					6046
					6851
					5486
					17913
					7142
					5609
					12141
					9561
					17229
					3508
					7343
					2739
					24180
					7893
					96168
					7741
					6012
					34408
					3095
					8603
					14544
					35574
					9776
					33280
					18113
					3986
					17665
					31745
					3855
					15503
					6079
					10334
					11549
					15896

## Sheet: G) Data in Figure 5C
		S.aureus 29213	Numbers of colonies grown					% events that grew to colonies
			0 µg/ml	0.5 µg/ml	2 µg/ml	8 µg/ml		0 µg/ml	0.5 µg/ml	2 µg/ml	8 µg/ml
		Replicate 1	90	0	0	0		93.75	0	0	0
		Replicate 2	90	0	0	0		93.75	0	0	0
		Replicate 3	90	0	0	0		93.75	0	0	0
		Mean	90	0	0	0	Mean	93.75	0	0	0
		SD	0	0	0	0	SD	0	0	0	0
		S.aureus M50	Numbers of colonies grown					% events that grew to colonies
			0 µg/ml	0.5 µg/ml	2 µg/ml	8 µg/ml		0 µg/ml	0.5 µg/ml	2 µg/ml	8 µg/ml
		Replicate 1	95	89	62	0		98.9583	92.7083	64.5833	0
		Replicate 2	96	95	55	0		100	98.9583	57.2917	0
		Replicate 3	96	94	41	0		100	97.9167	42.7083	0
		Mean	95.6667	92.6667	52.6667	0	Mean	99.6528	96.5278	54.8611	0
		SD	0.471405	2.62467	8.73053	0	SD	0.491046	2.73403	9.09431	0

## Sheet: H) Data in Figure 5D
Cellular Vanco-BFL fluoresence intensity values
	Regular colony	Smaller colony	No colony			Statistics	Regular colony	Smaller colony	No colony
	24392	3273	9177			Number of values	238	222	498
	22608	7512	2934
	26573	17125	1976			Minimum	1558	2387	1529
	20232	9364	4472			25% Percentile	6074	5419	3742
	6015	8834	8794			Median	8172	7205	5164
	6363	7496	4731			75% Percentile	14127	10632	7397
	6173	11990	4407			Maximum	37079	33597	24508
	8244	5887	6972			Range	35521	31210	22979
	6718	4193	4299
	14961	3420	2650			Mean	10564	8450	6044
	5580	6836	3894			Std. Deviation	6599	4704	3392
	3101	11719	11070			Std. Error of Mean	427.8	315.7	152
	4944	10650	7173
	4862	17490	7731
	5976	3568	3511
	7317	6133	2396			Ratio median (regular colony)/median (no colony)			1.58249
	9599	4176	9449			Ratio median (regular colony)/median (no colony)			1.39524
	13669	4281	5725			Ratio median (regular colony)/median(delayed colony)			1.13421
	7253	8562	4219
	7612	7381	6002			Kruskal-Wallis test
	6545	3686	8794			P value	<0,0001
	16306	16042	3894			Exact or approximate P value?	Approximate
	16117	5018	6631			P value summary	****
	9280	10225	6502			Do the medians vary signif. (P < 0.05)?	Yes
	6335	6747	4692			Number of groups	3
	5604	5787	3656			Kruskal-Wallis statistic	143.5
	22878	3975	2495
	3934	9555	24450			Data summary
	4976	12129	7173			Number of treatments (columns)	3
	13669	12727	3761			Number of values (total)	958
	5114	14822	8262
	7003	10412	5989			Multiple comparisons
	5103	7529	2804			Number of families	1
	8697	6054	7869			Number of comparisons per family	3
	22132	7173	6200			Alpha	0.05
	13114	11429	2202
	8373	3950	8027			Dunn's multiple comparisons test	Mean rank diff,	Significant?	Summary	Adjusted P Value
	15636	6054	3120			Regular colony vs. Smaller colony	70.48	Yes	*	0.019	A-B
	2346	6896	3926			Regular colony vs. No growth	242.7	Yes	****	<0,0001	A-C
	11800	4831	2457			Smaller colony vs. No growth	172.2	Yes	****	<0,0001	B-C
	6957	11719	6226
	7612	33597	3366			Test details	Mean rank 1	Mean rank 2	Mean rank diff,	n1	n2	Z
	13388	8658	10179			Regular colony vs. Smaller colony	622	551.5	70.48	238	222	2.73
	18853	7731	24508			Regular colony vs. No growth	622	379.3	242.7	238	498	11.13
	9729	16117	13481			Smaller colony vs. No growth	551.5	379.3	172.2	222	498	7.712
	10388	3386	4692
	12757	3504	3113			Compact letter display
	18633	13204	7173			Regular colony	A
	37079	14086	6718			Smaller colony	B
	5989	4091	5136			No growth	C
	16847	7349	2946
	15746	9817	7886
	8099	5964	11020
	7205	16926	3266
	18986	15065	2871
	15709	7782	6631
	6418	6792	7697
	9470	7512	7003
	2676	4032	2707
	6545	7629	3568
	5787	6896	3227
	6432	4049	2644
	11560	7018	4308
	15672	11429	3886
	4116	21563	5029
	17125	6267	3345
	13327	2442	3345
	16613	5799	5082
	6460	7111	6896
	14086	11854	3656
	9136	4862	4371
	7512	9074	3070
	34331	11613	5246
	10087	5191	4049
	17045	3345	4811
	7852	6987	2599
	7158	13174	5509
	6240	4290	14995
	5989	6146	5737
	28682	26134	7904
	4159	5737	13296
	14822	7731	8135
	4398	11120	7479
	24450	6363	3926
	8543	3511	4965
	17862	12640	3878
	4547	11095	4652
	3641	3406	5158
	5497	28139	2583
	7939	12582	3999
	17904	6041	14217
	15100	8117	6896
	5580	13544	7221
	7414	7064	13296
	5652	6881	6015
	6308	4254	2750
	19120	3716	9534
	6866	6321	3240
	13828	6335	6926
	3201	7173	12046
	23427	2871	4751
	6851	9406	5837
	18897	5837	3863
	7237	6545	5664
	10156	14686	2712
	8244	12993	5486
	7301	3831	10650
	6957	6308	12786
	8081	8373	11586
	3597	5989	2189
	13327	14119	4672
	7612	3823	3634
	9555	8524	2231
	7269	6987	10087
	6836	13764	3240
	6645	5279	6294
	5568	12353	3847
	7463	5268	10554
	6588	14449	2707
	14483	8244	3441
	13860	21360	5313
	11299	5900	8486
	6559	8543	2017
	14550	8430	10650
	6674	12184	6107
	6015	10202	5029
	9620	9074	2588
	8467	7049	9095
	6588	7080	5018
	14250	7284	12438
	14652	7817	5060
	8993	15491	7221
	23763	5039	11070
	11827	7800	6502
	5652	2707	2782
	4741	8063	2922
	8430	7529	7397
	2877	7957	6792
	21210	9470	3305
	8318	4741	5180
	3967	6762	4472
	2655	3554	3201
	18986	29236	8430
	5029	3525	1942
	4299	6660	17286
	8755	6689	8153
	5213	6226	6718
	16966	12240	7301
	11455	5938	5688
	15384	6080	8973
	9301	6253	4435
	2691	3619	3686
	22555	2934	4594
	6200	4547	9951
	22395	6335	3083
	12669	5676	3434
	12296	3568	5964
	3379	5324	7596
	9470	8355	10412
	27150	10626	6294
	6146	8244	3761
	3583	6777	2346
	28478	8639	8893
	10133	6531	10019
	8658	8430	2368
	12381	10945	4425
	2998	11534	5114
	6674	11746	5279
	5486	3831	4074
	7512	4202	9884
	7782	15563	5964
	6987	9364	3259
	9156	8562	8226
	7003	9301	8620
	5900	10019	3339
	16344	15636	7095
	14788	4976	3386
	4801	4528	7817
	6133	12904	7921
	11273	7349	6146
	5556	6987	7886
	24508	4831	5849
	17490	11586	2305
	8392	7992	6851
	6957	15527	3910
	8392	5451	5279
	3345	6792	7126
	4361	9239	5324
	6972	4444	6067
	8834	8794	2115
	25038	15277	5427
	10064	6806	3816
	10412	4066	4254
	15455	5725	8486
	14584	7126	7221
	5737	7237	4016
	6093	9301	2670
	7731	8099	3910
	6777	2490	10271
	23482	6015	3547
	9491	11120	3894
	7957	6926	3686
	9034	3208	19120
	5486	6516	5336
	11666	7479	4831
	7205	2387	7430
	12611	13892	9427
	8336	4893	3182
	6349	10341	7349
	8336	12904	10041
	21360	14686	5416
	27806	8355	2992
	24218	16926	6718
	8244	4228	4108
	7834	3176	1998
	4416	11455	8336
	23316	10248	6294
	5521	8677	4453
	5713	6173	7349
	10364	3894	21462
	7301	5224	5837
	5279	5964	7365
	9218		3366
	4453		4575
	7095		5900
	1558		3686
	7629		10821
	7496		5964
	2739		4986
	12156		4811
	12611		3483
	5900		4008
	3634		2905
	5951		2934
	15527		12874
	33116		3847
	5336		3420
	16004		7886
			3547
			3634
			5568
			3967
			3792
			5640
			16808
			4380
			7629
			16458
			5887
			4751
			5191
			3163
			6460
			4316
			2804
			4453
			3132
			4682
			9751
			3279
			4903
			4202
			8373
			5737
			3532
			9115
			5497
			2534
			10821
			4125
			9406
			2940
			3366
			5616
			2433
			3975
			3918
			9974
			5302
			1529
			4965
			9470
			3863
			4643
			4528
			3808
			6308
			8063
			3910
			4308
			15527
			5925
			6957
			2871
			8524
			3823
			5235
			4246
			3413
			5039
			8794
			5439
			6213
			8913
			2888
			4316
			12101
			6432
			2588
			8189
			6806
			4604
			8933
			7957
			11070
			12101
			3253
			8171
			n/a
			n/a
			4176
			4490
			2148
			14618
			2377
			6866
			9795
			8063
			2782
			6267
			3132
			4614
			6866
			3731
			2804
			8677
			6488
			6446
			4556
			3379
			7365
			8448
			3189
			9513
			6146
			6559
			5246
			14283
			2951
			6390
			4751
			7269
			11800
			9534
			23371
			3413
			9839
			3010
			5007
			4537
			7562
			8873
			4453
			4841
			9929
			4537
			3649
			7414
			9115
			8373
			3034
			6002
			3279
			3604
			3170
			4425
			5640
			5521
			3034
			5762
			5404
			7765
			7414
			3554
			3716
			6573
			4281
			4211
			4211
			7284
			6881
			5169
			14086
			5050
			3195
			3040
			7546
			3902
			2969
			4425
			3497
			2558
			7173
			6488
			5439
			6041
			5114
			5604
			8873
			3746
			7381
			6718
			3910
			4566
			15709
			5628
			5900
			4682
			9034
			14250
			3490
			3064
			3089
			3926
			6107
			6762
			6762
			7397
			5279
			3189
			4721
			4066
			13204
			5370
			8933
			4481
			4913
			15672
			8081
			3089
			5060
			3823
			3352
			3701
			4228
			5359
			3393
			3176
			2843
			5147
			8063
			3975
			3393
			3831
			7663
			1950
			4159
			6377
			6926
			7397
			7546
			3455
			4662
			3227
			6390
			4108
			6446
			5213
			5136
			7939
			9156
			11222
			4528
			3975
			5071
			5158
			9177
			4462
			4398
			4032
			5544
			2963
			5912
			3959
			6200
			4481
			5989
			2761
			3708
			6404
			4771
			8581
			3785
			5900
			6028
			3208
			24218
			8953
			7562
			3554

## Sheet: I) Data in Figure 5E-Ctrl
Time	ID_1	ID_2	ID_3	ID_4	ID_5	ID_6	ID_7	ID_12	ID_14	ID_16	ID_18	ID_20	ID_21	ID_23	ID_24	ID_25	ID_26	ID_27	ID_28	ID_29	ID_30	ID_36	ID_39	ID_42	ID_43	ID_44	ID_49	ID_51	ID_52	ID_53	ID_59	ID_60	ID_61	ID_62	ID_64	ID_72	ID_76	ID_78	ID_80	ID_81	ID_83	ID_84	ID_85	ID_88	ID_92	ID_93	ID_94	ID_97	ID_99
0	0	0	0	0	0	0	0	0	0	0	0	0	0	0	0	0	0	0	0	0	0	0	0	0	0	0	0	0	0	0	0	0	0	0	0	0	0	0	0	0	0	0	0	0	0	0	0	0	0
0.05	0	0	0	0	0	0	0	0	0	0	0	0	0	0	0	0	0	0	0	0	0	0	0	0	0	0	0	0	0	0	0	0	0	0	0	0	0	0	0	0	0	0	0	0	0	0	0	0	0
0.1	0	0	0	0	0	0	0	0	0	0	0	0	0	0	0	0	0	0	0	0	0	0	0	0	0	0	0	0	0	0	0	0	0	0	0	0	0	0	0	0	0	0	0	0	0	0	0	0	0
0.15	0	0	0	0	0	0	0	0	0	0	0	0	0	0	0	0	0	0	0	0	0	0	0	0	0	0	0	0	0	0	0	0	0	0	0	0	0	0	0	0	0	0	0	0	0	0	0	0	0
0.2	0	0	0	0	0	0	0	0	0	0	0	0	0	0	0	0	0	0	0	0	0	0	0	0	0	0	0	0	0	0	0	0	0	0	0	0	0	0	0	0	0	0	0	0	0	0	0	0	0
0.25	0	0	0	0	0	0	0	0	0	0	0	0	0	0	0	0	0	0	0	0	0	0	0	0	0	0	0	0	0	0	0	0	0	0	0	0	0	0	0	0	0	0	0	0	0	0	0	0	0
0.3	0	0	0	0	0	0	0	0	0	0	0	0	0	0	0	0	0	0	0	0	0	0	0	0	0	0	0	0	0	0	0	0	0	0	0	0	0	0	0	0	0	0	0	0	0	0	0	0	0
0.35	0	0	0	0	0	0	0	0	0	0	0	0	0	0	0	0	0	0	0	0	0	0	0	0	0	0	0	0	0	0	0	0	0	0	0	0	0	0	0	0	0	0	0	0	0	0	0	0	0
0.4	0	0	0	0	0	0	0	0	0	0	0	0	0	0	0	0	0	0	0	0	0	0	0	0	0	0	0	0	0	0	0	0	0	0	0	0	0	0	0	0	0	0	0	0	0	0	0	0	0
0.45	0	0	0	0	0	0	0	0	0	0	0	0	0	0	0	0	0	0	0	0	0	0	0	0	0	0	0	0	0	0	0	0	0	0	0	0	0	0	0	0	0	0	0	0	0	0	0	0	0
0.5	0	0	0	0	0	0	0	0	0	0	0	0	0	0	0	0	0	0	0	0	0	0	0	0	0	0	0	0	0	0	0	0	0	0	0	0	0	0	0	0	0	0	0	0	0	0	0	0	0
0.55	0	0	0	0	0	0	0	0	0	0	0	0	0	0	0	0	0	0	0	0	0	0	0	0	0	0	0	0	0	0	0	0	0	0	0	0	0	0	0	0	0	0	0	0	0	0	0	0	0
1	0	0	0	0	0	0	0	0	0	0	0	0	0	0	0	0	0	0	0	0	0	0	0	0	0	0	0	0	0	0	0	0	0	0	0	0	0	0	0	0	0	0	0	0	0	0	0	0	0
1.05	0	0	0	0	0	0	0	0	0	0	0	0	0	0	0	0	0	0	0	0	0	0	0	0	0	0	0	0	0	0	0	0	0	0	0	0	0	0	0	0	0	0	0	0	0	0	0	0	0
1.1	0	0	0	0	0	0	0	0	0	0	0	0	0	0	0	0	0	0	0	0	0	0	0	0	0	0	0	0	0	0	0	0	0	0	0	0	0	0	0	0	0	0	0	0	0	0	0	0	0
1.15	0	0	0	0	0	0	0	0	0	0	0	0	0	0	0	0	0	0	0	0	0	0	0	0	0	0	0	0	0	0	0	0	0	0	0	0	0	0	0	0	0	0	0	0	0	0	0	0	0
1.2	0	0	0	0	0	0	0	0	0	0	0	0	0	0	0	0	0	0	0	0	0	0	0	0	0	0	0	0	0	0	0	0	0	0	0	0	0	0	0	0	0	0	0	0	0	0	0	0	0
1.25	0	0	0	0	0	0	0	0	0	0	0	0	0	0	0	0	0	0	0	0	0	0	0	0	0	0	0	0	0	0	0	0	0	0	0	0	0	0	0	0	0	0	0	0	0	0	0	0	0
1.3	0	0	0	0	0	0	0	0	0	0	0	0	0	0	0	0	0	0	0	0	0	0	0	0	0	0	0	0	0	0	0	0	0	0	0	0	0	0	0	0	0	0	0	0	0	0	0	0	0
1.35	0	0	0	0	0	0	0	0	0	0	0	0	0	0	0	0	0	0	0	0	0	0	0	0	0	0	0	0	0	0	0	0	0	0	0	0	0	0	0	0	0	0	0	0	0	0	0	0	0
1.4	0	0	0	0	0	0	0	0	0	0	0	0	0	0	0	0	0	0	0	0	0	0	0	0	0	0	0	0	0	0	0	0	0	0	0	0	0	0	0	0	0	0	0	0	0	0	0	0	0
1.45	0	0	0	0	0	0	0	0	0	0	0	0	0	0	0	0	0	0	0	0	0	0	0	0	0	0	0	0	0	0	0	0	0	0	0	0	0	0	0	0	0	0	0	0	0	0	0	0	0
1.5	0	0	0	0	0	0	0	0	0	0	0	0	0	0	0	0	0	0	0	0	0	0	0	0	0	0	0	0	0	0	0	0	0	0	0	0	0	0	0	0	0	0	0	0	0	0	0	0	0
1.55	0	0	0	0	0	0	0	0	0	0	0	0	0	0	0	0	0	0	0	0	0	0	0	0	0	0	0	0	0	0	0	0	0	0	0	0	0	0	0	0	0	0	0	0	0	0	0	0	0
2	0	0	0	0	0	0	0	0	0	0	0	0	0	0	0	0	0	0	0	0	0	0	0	0	0	0	0	0	0	0	0	0	0	0	0	0	0	0	0	0	0	0	0	0	0	0	0	0	0
2.05	0	0	0	0	0	0	0	0	0	0	0	0	0	0	0	0	0	0	0	0	0	0	0	0	0	0	0	0	0	0	0	0	0	0	0	0	0	0	0	0	0	0	0	0	0	0	0	0	0
2.1	0	0	0	0	0	0	0	0	0	0	0	0	0	0	0	0	0	0	0	0	0	0	0	0	0	0	0	0	0	0	0	0	0	0	0	0	0	0	0	0	0	0	0	0	0	0	0	0	0
2.15	0	0	0	0	0	0	0	0	0	0	0	0	0	0	0	0	0	0	0	0	0	0	0	0	0	0	0	0	0	0	0	0	0	0	0	0	0	0	0	0	0	0	0	0	0	0	0	0	0
2.2	0	0	0	0	0	0	0	0	0	0	0	0	0	0	0	0	0	0	0	0	0	0	0	0	0	0	0	0	0	0	0	0	0	0	0	0	0	0	0	0	0	0	0	0	0	0	0	0	0
2.25	0	0	0	0	0	0	0	0	0	0	0	0	0	0	0	0	0	0	0	0	0	0	0	0	0	0	0	0	0	0	0	0	0	0	0	0	0	0	0	0	0	0	0	0	0	0	0	0	0
2.3	0	0	0	0	0	0	0	0	0	0	0	0	0	0	0	0	0	0	0	0	0	0	0	0	0	0	0	0	0	0	0	0	0	0	0	0	0	0	0	0	0	0	0	0	0	0	0	0	0
2.35	0	0	0	0	0	0	0	0	0	0	0	0	0	0	0	0	0	0	0	0	0	0	0	0	0	0	0	0	0	0	0	0	0	0	0	0	0	0	0	0	0	0	0	0	0	0	0	0	0
2.4	0	0	0	0	0	0	0	0	0	0	0	0	0	0	0	0	0	0	0	0	0	0	0	0	0	0	0	0	0	0	0	0	0	0	0	0	0	0	0	0	0	0	0	0	0	0	0	0	0
2.45	0	0	0	0	0	0	0	0	0	0	0	0	0	0	0	0	0	0	0	0	0	0	0	0	0	0	0	0	0	0	0	0	0	0	0	0	0	0	0	0	0	0	0	0	0	0	0	0	0
2.5	0	0	0	0	0	0	0	0	0	0	0	0	0	0	0	0	0	0	0	0	0	0	0	0	0	0	0	0	0	0	0	0	0	0	0	0	0	0	0	0	0	0	0	0	0	0	0	0	0
2.55	0	0	0	0	0	0	0	0	0	0	0	0	0	0	0	0	0	0	0	0	0	0	0	0	0	0	0	0	0	0	0	0	0	0	0	0	0	0	0	0	0	0	0	0	0	0	0	0	0
3	0	0	0	0	0	0	0	0	0	0	0	0	0	0	0	0	0	0	0	0	0	0	0	0	0	0	0	0	0	0	0	0	0	0	0	0	0	0	0	0	0	0	0	0	0	0	0	0	0
3.05	0	0	0	0	0	0	0	0	0	0	0	0	0	0	0	0	0	0	0	0	0	0	0	0	0	0	0	0	0	0	0	0	0	0	0	0	0	0	0	0	0	0	0	0	0	0	0	0	0
3.1	0	0	0	0	0	0	0	0	0	0	0	0	0	0	0	0	0	0	0	0	0	0	0	0	0	0	0	0	0	0	0	0	0	0	0	0	0	0	0	0	0	0	0	0	0	0	0	0	0
3.15	0	0	0	0	0	0	0	0	0	0	0	0	0	0	0	0	0	0	0	0	0	0	0	0	0	0	0	0	0	0	0	0	0	0	0	0	0	0	0	0	0	0	0	0	0	0	0	0	0
3.2	0	0	0	0	0	0	0	0	0	0	0	0	0	0	0	0	0	0	0	0	0	0	0	0	0	0	0	0	0	0	0	0	0	0	0	0	0	0	0	0	0	0	0	0	0	0	0	0	0
3.25	0	0	0	0	0	0	0	0	0	0	0	0	0	0	0	0	0	0	0	0	0	0	0	0	0	0	0	0	0	0	0	0	0	0	0	0	0	0	0	0	0	0	0	0	0	0	0	0	0
3.3	0	0	0	0	0	0	0	0	0	0	0	0	0	0	0	0	0	0	0	0	0	0	0	0	0	0	0	0	0	0	0	0	0	0	0	0	0	0	0	0	0	0	0	0	0	0	0	0	0
3.35	0	0	0	0	0	0	0	0	0	0	0	0	0	0	0	0	0	0	0	0	0	0	0	0	0	0	0	0	0	0	0	0	0	0	0	0	0	0	0	0	0	0	0	0	0	0	0	0	0
3.4	0	0	0	0	0	0	0	0	0	0	0	0	0	0	0	0	0	0	0	0	0	0	0	0	0	0	0	0	0	0	0	0	0	0	0	0	0	0	0	0	0	0	0	0	0	0	0	0	0
3.45	0	0	0	0	0	0	0	0	0	0	0	0	0	0	0	0	0	0	0	0	0	0	0	0	0	0	0	0	0	0	0	0	0	0	0	0	0	0	0	0	0	0	0	0	0	0	0	0	0
3.5	0	0	0	0	0	0	0	0	0	0	0	0	0	0	0	0	0	0	0	0	0	0	0	0	0	0	0	0	0	0	0	0	0	0	0	0	0	0	0	0	0	0	0	0	0	0	0	0	0
3.55	0	0	0	0	0	0	0	0	0	0	0	0	0	0	0	0	0	0	0	0	0	0	0	0	0	0	0	0	0	0	0	0	0	0	0	0	0	0	0	0	0	0	0	0	0	0	0	0	0
4	0	0	0	0	0	0	0	0	0	0	0	0	0	0	0	0	0	0	0	0	0	0	0	0	0	0	0	0	0	0	0	0	0	0	0	0	0	0	0	0	0	0	0	0	0	0	0	0	0
4.05	0	0	0	0	0	0	0	0	0	0	0	0	0	0	0	0	0	0	0	0	0	0	0	0	0	0	0	0	0	0	0	0	0	0	0	0	0	0	0	0	0	0	0	0	0	0	0	0	0
4.1	0	0	0	0	0	0	0	0	0	0	0	0	0	0	0	0	0	0	0	0	0	0	0	0	0	0	0	0	0	0	0	0	0	0	0	0	0	0	0	0	0	0	0	0	0	0	0	0	0
4.15	0	0	0	0	0	0	0	0	0	0	0	0	0	0	0	0	0	0	0	0	0	0	0	0	0	0	0	0	0	0	0	0	0	0	0	0	0	0	0	0	0	0	0	0	0	0	0	0	0
4.2	0	0	0	0	0	0	0	0	0	0	0	0	0	0	0	0	0	0	0	0	0	0	0	0	0	0	0	0	0	0	0	0	0	0	0	0	0	0	0	0	0	0	0	0	0	0	0	0	0
4.25	0	0	0	0	0	0	0	0	0	0	0	0	0	0	0	0	0	0	0	0	0	0	0	0	0	0	0	0	0	0	0	0	0	0	0	0	0	0	0	0	0	0	0	0	0	0	0	0	0
4.3	0	0	0	0	0	0	0	0	0	0	0	0	0	0	0	0	0	0	0	0	0	0	0	0	0	0	0	0	0	0	0	0	0	0	0	0	0	0	0	0	0	0	0	0	0	0	0	0	0
4.35	0	0	0	0	0	0	0	0	0	0	0	0	0	0	0	0	0	0	0	0	0	0	0	0	0	0	0	0	0	0	0	0	0	0	0	0	0	0	0	0	0	0	0	0	0	0	0	0	0
4.4	0	0	0	0	0	0	0	0	0	0	0	0	0	0	0	0	0	0	0	0	0	0	0	0	0	0	0	0	0	0	0	0	0	0	0	0	0	0	0	0	0	0	0	0	0	0	0	0	0
4.45	0	0	0	0	0	0	0	0	0	0	0	0	0	0	0	0	0	0	0	0	0	0	0	0	0	0	0	0	0	0	0	0	0	0	0	0	0	0	0	0	0	0	0	0	0	0	0	0	0
4.5	0	0	0	0	0	0	0	0	0	0	0	0	0	0	0	0	0	0	0	0	0	0	0	0	0	0	0	0	0	0	0	0	0	0	0	0	0	0	0	0	0	0	0	0	0	0	0	0	0
4.55	0	0	0	0	0	0	0	0	0	0	0	0	0	0	0	0	0	0	0	0	0	0	0	0	0	0	0	0	0	0	0	0	0	0	0	0	0	0	0	0	0	0	0	0	0	0	0	0	0
5	0	0	0	0	0	0	0	0	0	0	0	0	0	0	0	0	0	0	0	0	0	0	0	0	0	0	0	0	0	0	0	0	0	0	0	0	0	0	0	0	0	0	0	0	0	0	0	0	0
5.05	0	0	0	0	0	0	0	0	0	0	0	0	0	0	0	0	0	0	0	0	0	0	0	0	0	0	0	0	0	0	0	0	0	0	0	0	0	0	0	0	0	0	0	0	0	0	0	0	0
5.1	0	0	0	0	0	0	0	0	0	0	0	0	0	0	0	0	0	0	0	0	0	0	0	0	0	0	0	0	0	0	0	0	0	0	0	0	0	0	0	0	0	0	0	0	0	0	0	0	0
5.15	0	0	0	0	0	0	0	0	0	0	0	0	0	0	0	0	0	0	0	0	0	0	0	0	0	0	0	0	0	0	0	0	0	0	0	0	0	0	0	0	0	0	0	0	0	0	0	0	0
5.2	0	0	0	0	0	0	0	0	0	0	0	0	0	0	0	0	0	0	0	0	0	0	0	0	0	0	0	0	0	0	0	0	0	0	0	0	0	0	0	0	0	0	0	0	0	0	0	0	0
5.25	0	0	0	0	0	0	0	0	0	0	0	0	0	0	0	0	0	0	0	0	0	0	0	0	0	0	0	0	0	0	0	0	0	0	0	0	0	0	0	0	0	0	0	0	0	0	0	0	0
5.3	0	0	0	0	0	0	0	0	0	0	0	0	0	0	0	0	0	0	0	0	0	0	0	0	0	0	0	0	0	0	0	0	0	0	0	0	0	0	0	0	0	0	0	0	0	0	0	0	0
5.35	0	0	0	0	0	0	0	0	0	0	0	0	0	0	0	0	0	0	0	0	0	0	0	0	0	0	0	0	0	0	0	0	0	0	0	0	0	0	0	0	0	0	0	0	0	0	0	0	0
5.4	0	0	0	0	0	0	0	0	0	0	0	0	0	0	0	0	0	0	0	0	0	0	0	0	0	0	0	0	0	0	0	0	0	0	0	0	0	0	0	0	0	0	0	0	0	0	0	0	0
5.45	0	0	0	0	0	0	0	0	0	0	0	0	0	0	0	0	0	0	0	0	0	0	0	0	0	0	0	0	0	0	0	0	0	0	0	0	0	0	0	0	0	0	0	0	0	0	0	0	0
5.5	0	0	0	0	0	0	0	0	0	0	0	0	0	0	0	0	0	0	0	0	0	0	0	0	0	0	0	0	0	0	0	0	0	0	0	0	0	0	0	0	0	0	0	0	0	0	0	0	0
5.55	0	0	0	0	0	0	0	0	0	0	0	0	0	0	0	0	0	0	0	0	0	0	0	0	0	0	0	0	0	0	0	0	0	0	0	0	0	0	0	0	0	0	0	0	0	0	0	0	0
6	0	0	0	0	0	0	0	0	0	0	0	0	0	0	0	0	0	0	0	0	0	0	0	0	0	0	0	0	0	0	0	0	0	0	0	0	0	0	0	0	0	0	0	0	0	0	0	0	0
6.05	0	0	0	0	0	0	0	0	0	0	0	0	0	0	0	0	0	0	0	0	0	0	0	0	0	0	0	0	0	0	0	0	0	0	0	0	0	0	0	0	0	0	0	0	0	0	0	0	0
6.1	0	0	0	0	0	0	0	0	0	0	0	0	0	0	0	0	0	0	0	0	0	0	0	0	0	0	0	0	0	0	0	0	0	0	0	0	0	0	0	0	0	0	0	0	0	0	0	0	0
6.15	0	0	0	0	0	0	0	0	0	0	0	0	0	0	0	0	0	0	0	0	0	0	0	0	0	0	0	0	0	0	0	0	0	0	0	0	0	0	0	0	0	0	0	0	0	0	0	0	0
6.2	0	0	0	0	0	0	0	0	0	0	0	0	0	0	0	0	0	0	0	0	0	0	0	0	0	0	0	0	0	0	0	0	0	0	0	0	0	0	0	0	0	0	0	0	0	0	0	0	0
6.25	0	0	0	0	0	0	0	0	0	0	0	0	0	0	0	0	0	0	0	0	0	0	0	0	0	0	0	0	0	0	0	0	0	0	0	0	0	0	0	0	0	0	0	0	0	0	0	0	0
6.3	0	0	0	0	0	0	0	0	0	0	0	0	0	0	0	0	0	0	0	0	0	0	0	0	0	0	0	0	0	0	0	0	0	0	0	0	0	0	0	0	0	0	0	0	0	0	0	0	0
6.35	0	0	0	0	0	0	0	0	0	0	0	0	0	0	0	0	0	0	0	0	0	0	0	0	0	0	0	0	0	0	0	0	0	0	0	0	0	0	0	0	0	0	0	0	0	0	0	0	0
6.4	0	0	0	0	0	0	0	0	0	0	0	0	0	0	0	0	0	0	0	0	0	0	0	0	0	0	0	0	0	0	0	0	0	0	0	0	0	0	0	0	0	0	0	0	0	0	0	0	0
6.45	0	0	0	0	0	0	0	0	0	0	0	0	0	0	0	0	0	0	0	0	0	0	0	0	0	0	0	0	0	0	0	0	0	0	0	0	0	0	0	0	0	0	0	0	0	0	0	0	0
6.5	0	0	0	0	0	0	0	0	0	0	0	0	0	0	0	0	0	0	0	0	0	0	0	0	0	0	0	0	0	0	0	0	0	0	0	0	0	0	0	0	0	0	0	0	0	0	0	0	0
6.55	0	0	0	0	0	0	0	0	0	0	0	0	0	0	0	0	0	0	0	0	0	0	0	0	0	0	0	0	0	0	0	0	0	0	0	0	0	0	0	0	0	0	0	0	0	0	0	0	0
7	0	0	0	0	0	0	0	0	0	0	0	0	0	0	0	0	0	0	0	0	0	0	0	0	0	0	0	0	0	0	0	0	0	0	0	0	0	0	0	0	0	0	0	0	0	0	0	0	0
7.05	0	0	0	0	0	0	0	0	0	0	0	0	0	0	0	0	0	0	0	0	0	0	0	0	0	0	0	0	0	0	0	0	0	0	0	0	0	0	0	0	0	0	0	0	0	0	0	0	0
7.1	0	0	0	0	0	0	0	0	0	0	0	0	0	0	0	0	0	0	0	0	0	0	0	0	0	0	0	0	0	0	0	0	0	0	0	0	0	0	0	0	0	0	0	0	0	0	0	0	0
7.15	0	0	0	0	0	0	0	0	0	0	0	0	0	0	0	0	0	0	0	0	0	0	0	0	0	0	0	0	0	0	0	0	0	0	0	0	0	0	0	0	0	0	0	0	0	0	0	0	0
7.2	0	0	0	0	0	0	0	0	0	0	0	0	0	0	0	0	0	0	0	0	0	0	0	0	0	0	0	0	0	0	0	0	0	0	0	0	0	0	0	0	0	0	0	0	0	0	0	0	0
7.25	0	0	0	0	0	0	0	0	0	0	0	0	0	0	0	0	0	0	0	0	0	0	0	0	0	0	0	0	0	0	0	0	0	0	0	0	0	0	0	0	0	0	0	0	0	0	0	0	0
7.3	0	0	0	0	0	0	0	0	0	0	0	0	0	0	0	0	0	0	0	0	0	0	0	0	0	0	0	0	0	0	0	0	0	0	0	0	0	0	0	0	0	0	0	0	0	0	0	0	0
7.35	0	0	0	0	0	0	0	0	0	0	0	0	0	0	0	0	0	0	0	0	0	0	0	0	0	0	0	0	0	0	0	0	0	0	0	0	0	0	0	0	0	0	0	0	0	0	0	0	0
7.4	0	0	0	0	0	0	0	0	0	0	0	0	0	0	0	0	0	0	0	0	0	0	0	0	0	0	0	0	0	0	0	0	0	0	0	0	0	0	0	0	0	0	0	0	0	0	0	0	0
7.45	0	0	0	0	0	0	0	0	0	0	0	0	0	0	0	0	0	0	0	0	0	0	0	0	0	0	0	0	0	0	0	0	0	0	0	0	0	0	0	0	0	0	0	0	0	0	0	0	0
7.5	0	0	0	0	0	0	0	0	0	0	0	0	0	0	0	0	0	0	0	0	0	0	0	0	0	0	0	0	0	0	0	0	0	0	0	0	0	0	0	0	0	0	0	0	0	0	0	0	0
7.55	0	0	0	0	0	0	0	0	0	0	0	0	0	0	0	0	0	0	0	0	0	0	0	0	0	0	0	0	0	0	0	0	0	0	0	0	0	0	0	0	0	0	0	0	0	0	0	0	0
8	0	0	0	0	0	0	0	0	0	0	0	0	0	0	0	0	0	0	0	0	0	0	0	0	0	0	0	0	0	0	0	0	0	0	0	0	0	0	0	0	0	0	0	0	0	0	0	0	0
8.05	0	0	0	0	0	0	0	0	0	0	0	0	0	0	0	0	0	0	0	0	0	0	0	0	0	0	0	0	0	0	0	0	0	0	0	0	0	0	0	0	0	0	0	0	0	0	0	0	0
8.1	0	0	0	0	0	0	0	0	0	0	0	0	0	0	0	0	0	0	0	0	0	0	0	0	0	0	0	0	0	0	0	0	0	0	0	0	0	0	0	0	0	0	0	0	0	0	0	0	0
8.15	0	0	0	0	0	0	0	0	0	0	0	0	0	0	0	0	0	0	0	0	0	0	0	0	0	0	0	0	0	0	0	0	0	0	0	0	0	0	0	0	0	0	0	0	0	0	0	0	0
8.2	0	0	0	0	0	0	0	0	0	0	0	0	0	0	0	0	0	0	0	0	0	0	0	0	0	0	0	0	0	0	0	0	0	0	0	0	0	0	0	0	0	0	0	0	0	0	0	0	0
8.25	0	0	0	0	0	0	0	0	0	0	0	0	0	0	0	0	0	0	0	0	0	0	0	0	0	0	0	0	0	0	0	0	0	0	0	0	0	0	0	0	0	0	0	0	0	0	0	0	0
8.3	0	0	0	0	0	0	0	0	0	0	0	0	0	0	0	0	0	0	0	0	0	0	0	0	0	0	0	0	0	0	0	0	0	0	0	0	0	0	0	0	0	0	0	0	0	0	0	0	0
8.35	0	0	0	0	0	0	0	0	0	0	0	0	0	0	0	0	0	0	0	0	0	0	0	0	0	0	0	0	0	0	0	0	0	0	0	0	0	0	0	0	0	0	0	0	0	0	0	0	0
8.4	0	0	0	0	0	0	0	0	0	0	0	0	0	0	0	0	0	0	0	0	0	0	0	0	0	0	0	0	0	0	0	0	0	0	0	0	0	0	0	0	0	0	0	0	0	0	0	0	0
8.45	0	0	0	0	0	0	0	0	0	0	0	0	0	0	0	0	0	0	0	0	0	0	0	0	0	0	0	0	0	0	0	0	0	0	0	0	0	0	0	0	0	0	0	0	0	0	0	0	0
8.5	0	0	0	0	0	0	0	0	0	0	0	0	0	0	0	0	0	0	0	0	0	0	0	0	0	0	0	0	0	0	0	0	0	0	0	0	0	0	0	0	0	0	0	0	0	0	0	0	0
8.55	0	0	0	0	0	0	0	0	0	0	0	0	0	0	0	0	0	0	0	0	0	0	0	0	0	0	0	0	0	0	0	0	0	0	0	0	0	0	0	0	0	0	0	0	0	0	0	0	0
9	0	0	0	0	0	0	0	0	0	0	0	0	0	0	0	0	0	0	0	0	0	0	0	0	0	0	0	0	0	0	0	0	0	0	0	0	0	0	0	0	0	0	0	0	0	0	0	0	0
9.05	0	0	0	0	0	0	0	0	0	0	0	0	0	0	0	0	0	0	0	0	0	0	0	0	0	0	0	0	0	0	0	0	0	0	0	0	0	0	0	0	0	0	0	0	0	0	0	0	0
9.1	0	0	0	0	0	0	0	0	0	0	0	0	0	0	0	0	0	0	0	0	0	0	0	0	0	0	0	0	0	0	0	0	0	0	0	0	0	0	0	0	0	0	0	0	0	0	0	0	0
9.15	0	0	0	0	0	0	0	0	0	0	0	0	0	0	0	0	0	0	0	0	0	0	0	0	0	0	0	0	0	0	0	0	0	0	0	0	0	0	0	0	0	0	0	0	0	0	0	0	0
9.2	0	0	0	0	0	0	0	0	0	0	0	0	0	0	0	0	0	0	0	0	0	0	0	0	0	0	0	0	0	0	0	0	0	0	0	0	0	0	0	0	0	0	0	0	0	0	0	0	0
9.25	0	0	0	0	0	0	0	0	0	0	0	0	0	0	0	0	0	0	0	0	0	0	0	0	0	0	0	0	0	0	0	0	0	0	0	0	0	0	0	0	0	0	0	0	0	0	0	0	0
9.3	0	0	0	0	0	0	0	0	0	0	0	0	0	0	0	0	0	0	0	0	0	0	0	0	0	0	0	0	0	0	0	0	0	0	0	0	0	0	0	0	0	0	0	0	0	0	0	0	0
9.35	0	0	0	0	0	0	0	0	0	0	0	0	0	0	0	0	0	0	0	0	0	0	0	0	0	0	0	0	0	0	0	0	0	0	0	0	0	0	0	0	0	0	0	0	0	0	0	0	0
9.4	0	0	0	0	0	0	0	0	0	0	0	0	0	0	0	0	0	0	0	0	0	0	0	0	0	0	0	0	0	0	0	0	0	0	0	0	0	0	0	0	0	0	0	0	0	0	0	0	0
9.45	0	0	0	0	0	0	0	0	0	0	0	0	0	0	0	0	0	0	0	0	0	0	0	0	0	0	0	0	0	0	0	0	0	0	0	0	0	0	0	0	0	0	0	0	0	0	0	0	0
9.5	0	0	0	0	0	0	0	0	0	0	0	0	0	0	0	0	0	0	0	0	0	0	0	0	0	0	0	0	0	0	0	0	0	0	0	0	0	0	0	0	0	0	0	0	0	0	0	0	0
9.55	0	0	0	0	0	0	0	0	0	0	0	0	0	0	0	0	0	0	0	0	0	0	0	0	0	0	0	0	0	0	0	0	0	0	0	0	0	0	0	0	0	0	0	0	0	0	0	0	0
10	0	0	0	0	0	0	0	0	0	0	0	0	0	0	0	0	0	0	0	0	0	0	0	0	0	0	0	0	0	0	0	0	0	0	0	0	0	0	0	0	0	0	0	0	0	0	0	0	0
10.05	0	0	0	0	0	0	0	0	0	0	0	0	0	0	0	0	0	0	0	0	0	0	0	0	0	0	0	0	0	0	0	0	0	0	0	0	0	0	0	0	0	0	0	0	0	0	0	0	0
10.1	0	0	0	0	0	0	0	0	0	0	0	0	0	0	0	0	0	0	0	0	0	0	0	0	0	0	0	0	0	0	0	0	0	0	0	0	0	0	0	0	0	0	0	0	0	0	0	0	0
10.15	0	0	0	0	0	0	0	0	0	0	0	0	0	0	0	0	0	0	0	0	0	0	0	0	0	0	0	0	0	0	0	0	0	0	0	0	0	0	0	0	0	0	0	0	0	0	0	0	0
10.2	0	0	0	0	0	0	0	0	0	0	0	0	0	0	0	0	0	0	0	0	0	0	0	0	0	0	0	0	0	0	0	0	0	0	0	0	0	0	0	0	0	0	0	0	0	0	0	0	0
10.25	0	0	0	0	0	0	0	0	0	0	0	0	0	0	0	0	0	0	0	0	0	0	0	0	0	0	0	0	0	0	0	0	0	0	0	0	0	0	0	0	0	0	0	0	0	0	0	0	0
10.3	0	0	0	0	0	0	0	0	0	0	0	0	0	0	0	0	0	0	0	0	0	0	0	0	0	0	0	0	0	0	0	0	0	0	0	0	0	0	0	0	0	0	0	0	0	0	0	0	0
10.35	0	0	0	0	0	0	0	0	0	0	0	0	0	0	0	0	0	0	0	0	0	0	0	0	0	0	0	0	0	0	0	0	0	0	0	0	0	0	0	0	0	0	0	0	0	0	0	0	0
10.4	0	0	0	0	0	0	0	0	0	0	0	0	0	0	0	0	0	0	0	0	0	0	0	0	0	0	0	0	0	0	0	0	0	0	0	0	0	0	0	0	0	0	0	0	0	0	0	0	0
10.45	0	0	0	0	0	0	0	0	0	0	0	0	0	0	0	0	0	0	0	0	0	0	0	0	0	0	0	0	0	0	0	0	0	0	0	0	0	0	0	0	0	0	0	0	0	0	0	0	0
10.5	0	0	0	0	0	0	0	0	0	0	0	0	0	0	0	0	0	0	0	0	0	0	0	0	0	0	0	0	0	0	0	0	0	0	0	0	0	0	0	0	0	0	0	0	0	0	0	0	0
10.55	0	0	0	0	0	0	0	0	0	0	0	0	0	0	0	0	0	0	0	0	0	0	0	0	0	0	0	0	0	0	0	0	0	0	0	0	0	0	0	0	0	0	0	0	0	0	0	0	0
11	0	0	0	0	0	0	0	0	0	0	0	0	0	0	0	0	0	0	0	0	0	0	0	0	0	0	0	0	0	0	0	0	0	0	0	0	0	0	0	0	0	0	0	0	0	0	0	0	0
11.05	0	0	0	0	0	0	0	0	0	0	0	0	0	0	0	0	0	0	0	0	0	0	0	0	0	0	0	0	0	0	0	0	0	0	0	0	0	0	0	0	0	0	0	0	0	0	0	0	0
11.1	0	0	0	0	0	0	0	0	0	0	0	0	0	0	0	0	0	0	0	0	0	0	0	0	0	0	0	0	0	0	0	0	0	0	0	0	0	0	0	0	0	0	0	0	0	0	0	0	0
11.15	0	0	0	0	0	0	0	0	0	0	0	0	0	0	0	0	0	0	0	0	0	0	0	0	0	0	0	0	0	0	0	0	0	0	0	0	0	0	0	0	0	0	0	0	0	0	0	0	0
11.2	0	0	0	0	0	0	0	0	0	0	0	0	0	0	0	0	0	0	0	0	0	0	0	0	0	0	0	0	0	0	0	0	0	0	0	0	0	0	0	0	0	0	0	0	0	0	0	0	0
11.25	0	0	0	0	0	0	0	0	0	0	0	0	0	0	0	0	0	0	0	0	0	0	0	0	0	0	0	0	0	0	0	0	0	0	0	0	0	0	0	0	0	0	0	0	0	0	0	0	0
11.3	0	0	0	0	0	0	0	0	0	0	0	0	0	0	0	0	0	0	0	0	0	0	0	0	0	0	0	0	0	0	0	0	0	0	0	0	0	0	0	0	0	0	0	0	0	0	0	0	0
11.35	0	0	0	0	0	0	0	0	0	0	0	0	0	0	0	0	0	0	0	0	0	0	0	0	0	0	0	0	0	0	0	0	0	0	0	0	0	0	0	0	0	0	0	0	0	0	0	0	0
11.4	0	0	0	0	0	0	0	0	0	0	0	0	0	0	0	0	0	0	0	0	0	0	0	0	0	0	0	0	0	0	0	0	0	0	0	0	0	0	0	0	0	0	0	0	0	0	0	0	0
11.45	0	0	0	0	0	0	0	0	0	0	0	0	0	0	0	0	0	0	0	0	0	0	0	0	0	0	0	0	0	0	0	0	0	0	0	0	0	0	0	0	0	0	0	0	0	0	0	0	0
11.5	0	0	0	0	0	0	0	0	0	0	0	0	0	0	0	0	0	0	0	0	0	0	0	0	0	0	0	0	0	0	0	0	0	0	0	0	0	0	0	0	0	0	0	0	0	0	0	0	0
11.55	0	0	0	0	0	0	0	0	0	0	0	0	0	0	0	0	0	0	0	0	0	0	0	0	0	0	0	0	0	0	0	0	0	0	0	0	0	0	0	0	0	0	0	0	0	0	0	0	0
12	0	0	0	0	0	0	0	0	0	0	0	0	0	0	0	0	0	0	0	0	0	0	0	0	0	0	0	0	0	0	0	0	0	0	0	0	0	0	0	0	0	0	0	0	0	0	0	0	0
12.05	0	0	0	0	0	0	0	0	0	0	0	0	0	0	0	0	0	0	0	0	0	0	0	0	0	0	0	0	0	0	0	0	0	0	0	0	0	0	0	0	0	0	0	0	0	0	0	0	0
12.1	0	0	0	0	0	0	0	0	0	0	0	0	0	0	0	0	0	0	0	0	0	0	0	0	0	0	0	0	0	0	0	0	0	0	0	0	0	0	0	0	0	0	0	0	0	0	0	0	0
12.15	0	0	0	0	0	0	0	0	0	0	0	0	0	0	0	0	0	0	0	0	0	0	0	0	0	0	0	0	0	0	0	0	0	0	0	0	0	0	0	0	0	0	0	0	0	0	0	0	0
12.2	0	0	0	0	0	0	0	0	0	0	0	0	0	0	0	0	0	0	0	0	0	0	0	0	0	0	0	0	0	0	0	0	0	0	0	0	0	0	0	0	0	0	0	0	0	0	0	0	0
12.25	0	0	0	0	0	0	0	0	0	0	0	0	0	0	0	0	0	0	0	0	0	0	0	0	0	0	0	0	0	0	0	0	0	0	0	0	0	0	0	0	0	0	0	0	0	0	0	0	0
12.3	0	0	0	0	0	0	0	0	0	0	0	0	0	0	0	0	0	0	0	0	0	0	0	0	0	0	0	0	0	0	0	0	0	0	0	0	0	0	0	0	0	0	0	0	0	0	0	0	0
12.35	0	0	0	0	0	0	0	0	0	0	0	0	0	0	0	0	0	0	0	0	0	0	0	0	0	0	0	0	0	0	0	0	0	0	0	0	0	0	0	0	0	0	0	0	0	0	0	0	0
12.4	0	0	0	0	0	0	0	0	0	0	0	0	0	0	0	0	0	0	0	0	0	0	0	0	0	0	0	0	0	0	0	0	0	0	0	0	0	0	0	0	0	0	0	0	0	0	0	0	0
12.45	0	0	0	0	0	0	0	0	0	0	0	0	0	0	0	0	0	0	0	0	0	0	0	0	0	0	0	0	0	0	0	0	0	0	0	0	0	0	0	0	0	0	0	0	0	0	0	0	0
12.5	0	0	0	0	0	0	0	0	0	0	0	0	0	0	0	0	0	0	0	0	0	0	0	0	0	0	0	0	0	0	0	0	0	0	0	0	0	0	0	0	0	0	0	0	0	0	0	0	0
12.55	0	0	0	0	0	0	0	0	0	0	0	0	0	0	0	0	0	0	0	0	0	0	0	0	0	0	0	0	0	0	0	0	0	0	0	0	0	0	0	0	0	0	0	0	0	0	0	0	0
13	0	0	0	0	0	0	0	0	0	0	0	0	0	0	0	0	0	0	0	0	0	0	0	0	0	0	0	0	0	0	0	0	0	0	0	0	0	0	0	0	0	0	0	0	0	0	0	0	0
13.05	0	0	0	0	0	0	0	0	0	0	0	0	0	0	0	0	0	0	0	0	0	0	0	0	0	0	0	0	0	0	0	0	0	0	0	0	0	0	0	0	0	0	0	0	0	0	0	0	0
13.1	0	0	0	0	0	0	0	0	0	0	0	0	0	0	0	0	0	0	0	0	0	0	0	0	0	0	0	0	0	0	0	0	0	0	0	0	0	0	0	0	0	0	0	0	0	0	0	0	0
13.15	0	0	0	0	0	0	0	0	0	0	0	0	0	0	0	0	0	0	0	0	0	0	0	0	0	0	0	0	0	0	0	0	0	0	0	0	0	0	0	0	0	0	0	0	0	0	0	0	0
13.2	0	0	0	0	0	0	0	0	0	0	0	0	0	0	0	0	0	0	0	0	0	0	0	0	0	0	0	0	0	0	0	0	0	0	0	0	0	0	0	0	0	0	0	0	0	0	0	0	0
13.25	0	0	0	0	0	0	0	0	0	0	0	0	0	0	0	0	0	0	0	0	0	0	0	0	0	0	0	0	0	0	0	0	0	0	0	0	0	0	0	0	0	0	0	0	0	0	0	0	0
13.3	0	0	0	0	0	0	0	0	0	0	0	0	0	0	0	0	0	0	0	0	0	0	0	0	0	0	0	0	0	0	0	0	0	0	0	0	0	0	0	0	0	0	0	0	0	0	0	0	0
13.35	0	0	0	0	0	0	0	0	0	0	0	0	0	0	0	0	0	0	0	0	0	0	0	0	0	0	0	0	0	0	0	0	0	0	0	0	0	0	0	0	0	0	0	0	0	0	0	0	0
13.4	0	0	0	0	0	0	0	0	0	0	0	0	0	0	0	0	0	0	0	0	0	0	0	0	0	0	0	0	0	0	0	0	0	0	0	0	0	0	0	0	0	0	0	0	0	0	0	0	0
13.45	0	0	0	0	0	0	0	0	0	0	0	0	0	0	0	0	0	0	0	0	0	0	0	0	0	0	0	0	0	0	0	0	0	0	0	0	0	0	0	0	0	0	0	0	0	0	0	0	0
13.5	0	0	0	0	0	0	0	0	0	0	0	0	0	0	0	0	0	0	0	0	0	0	0	0	0	0	0	0	0	0	0	0	0	0	0	0	0	0	0	0	0	0	0	0	0	0	0	0	0
13.55	0	0	0	0	0	0	0	0	0	0	0	0	0	0	0	0	0	0	0	0	0	0	0	0	0	0	0	0	0	0	0	0	0	0	0	0	0	0	0	0	0	0	0	0	0	0	0	0	0
14	0	0	0	0	0	0	0	0	0	0	0	0	0	0	0	0	0	0	0	0	0	0	0	0	0	0	0	0	0	0	0	0	0	0	0	0	0	0	0	0	0	0	0	0	0	0	0	0	0
14.05	0	0	0	0	0	0	0	0	0	0	0	0	0	0	0	0	0	0	0	0	0	0	0	0	0	0	0	0	0	0	0	0	0	0	0	0	0	0	0	0	0	0	0	0	0	0	0	0	0
14.1	0	0	0	0	0	0	0	0	0	0	0	0	0	0	0	0	0	0	0	0	0	0	0	0	0	0	0	0	0	0	0	0	0	0	0	0	0	0	0	0	0	0	0	0	0	0	0	0	0
14.15	0	0	0	0	0	0	0	0	0	0	0	0	0	0	0	0	0	0	0	0	0	0	0	0	0	0	0	0	0	0	0	0	0	0	0	0	0	0	0	0	0	0	0	0	0	0	0	0	0
14.2	0	0	0	0	0	0	0	0	0	0	0	0	0	0	0	0	0	0	0	0	0	0	0	0	0	0	0	0	0	0	0	0	0	0	0	0	0	0	0	0	0	0	0	0	0	0	0	0	0
14.25	0	0	0	0	0	0	0	0	0	0	0	0	0	0	0	0	0	0	0	0	0	0	0	0	0	0	0	0	0	0	0	0	0	0	0	0	0	0	0	0	0	0	0	0	0	0	0	0	0
14.3	0	0	0	0	0	0	0	0	0	0	0	0	0	0	0	0	0	0	0	0	0	0	0	0	0	0	0	0	0	0	0	0	0	0	0	0	0	0	0	0	0	0	0	0	0	0	0	0	0
14.35	0	0	0	0	0	0	0	0	0	0	0	0	0	0	0	0	0	0	0	0	0	0	0	0	0	0	0	0	0	0	0	0	0	0	0	0	0	0	0	0	0	0	0	0	0	0	0	0	0
14.4	0	0	0	0	0	0	0	0	0	0	0	0	0	0	0	0	0	0	0	0	0	0	0	0	0	0	0	0	0	0	0	0	0	0	0	0	0	0	0	0	0	0	0	0	0	0	0	0	0
14.45	0	0	0	0	0	0	0	0	0	0	0	0	0	0	0	0	0	0	0	0	0	0	0	0	0	0	0	0	0	0	0	0	0	0	0	0	0	0	0	0	0	0	0	0	0	0	0	0	0
14.5	0	0	0	0	0	0	0	0	0	0	0	0	0	0	0	0	0	0	0	0	0	0	0	0	0	0	0	0	0	0	0	0	0	0	0	0	0	0	0	0	0	0	0	0	0	0	0	0	0
14.55	0	0	0	0	0	0	0	0	0	0	0	0	0	0	0	0	0	0	0	0	0	0	0	0	0	0	0	0	0	0	0	0	0	0	0	0	0	0	0	0	0	0	0	0	0	0	0	0	0
15	0	0	0	0	0	0	0	0	0	0	0	0	0	0	0	0	0	0	0	0	0	0	0	0	0	0	0	0	0	0	0	0	0	0	0	0	0	0	0	0	0	0	0	0	0	0	0	0	0
15.05	0	0	0	0	0	0	0	0	0	0	0	0	0	0	0	0	0	0	0	0	0	0	0	0	0	0	0	0	0	0	0	0	0	0	0	0	0	0	0	0	0	0	0	0	0	0	0	0	0
15.1	0	0	0	0	0	0	0	0	0	0	0	0	0	0	0	0	0	0	0	0	0	0	0	0	0	0	0	0	0	0	0	0	0	0	0	0	0	0	0	0	0	0	0	0	0	0	0	0	0
15.15	1.03515	0	0	0	0	0	0	0	0	0	0	0	0	0	0	0	0	0	0	0	0	0	0	0	0	0	0	0	0	0	0	0	0	0	0	0	0	0	0	0	0	0	0	0	0	0	0	0	0
15.2	1.16308	1	0	0	0	0	0	0	0	0	0	0	0	0	0	0	0	0	0	0	0	0	0	0	0	0	0	0	0	0	0	0	0	0	0	0	0	0	0	0	0	0	0	0	0	0	0	0	0
15.25	1.23365	1	0	0	0	0	0	0	0	0	0	0	0	0	0	0	0	0	0	0	0	0	0	0	0	0	0	0	0	0	0	0	0	0	0	0	0	0	0	0	0	0	0	0	0	0	0	0	0
15.3	1.27473	1	0	0	0	0	0	0	0	0	0	0	0	0	0	0	0	0	0	0	0	0	0	0	0	0	0	0	0	0	0	0	0	0	0	0	0	0	0	0	0	0	0	0	0	0	0	0	0
15.35	1.29878	1	0	0	0	0	0	0	0	0	0	0	0	0	0	0	0	0	0	0	0	0	0	0	0	0	0	0	0	0	0	0	0	0	0	0	0	0	0	0	0	0	0	0	0	0	0	0	0
15.4	1.31247	1	0	0	0	0	0	0	0	0	0	0	0	0	0	0	0	0	0	0	0	0	0	0	0	0	0	0	0	0	0	0	0	0	0	0	0	0	0	0	0	0	0	0	0	0	0	0	0
15.45	1.31967	1	0	0	0	0	0	0	0	0	0	0	0	0	0	0	0	0	0	0	0	0	0	0	0	0	0	0	0	0	0	0	0	0	0	0	0	0	0	0	0	0	0	0	0	0	0	0	0
15.5	1.32277	1	0.5	0	0	0	0	0	0	0	0	0	0	0	0	0	0	0	0	0	0	0	0	0	0	0	0	0	0	0	0	0	0	0	0	0	0	0	0	0	0	0	0	0	0	0	0	0	0
15.55	1.32328	1	0.5	0	0	0	0	0	0	0	0	0	0	0	0	0	0	0	0	0	0	0	0	0	0	0	0	0	0	0	0	0	0	0	0	0	0	0	0	0	0	0	0	0	0	0	0	0	0
16	1.32219	1	0.5	0	0	0	0	0	0	0	0	0	0	0	0	0	0	0	0	0	0	0	0	0	0	0	0	0	0	0	0	0	0	0	0	0	0	0	0	0	0	0	0	0	0	0	0	0	0
16.05	1.49188	1.1993	0.5	0	0	0	0	0	0	0	0	0	0	0	0	0	0	0	0	0	0	0	0	0	0	0	0	0	0	0	0	0	0	0	0	0	0	0	0	0	0	0	0	0	0	0	0	0	0
16.1	1.59848	1.31987	0.5	0	0	0	0	0	0	0	0	0	0	0	0	0	0	0	0	0	0	0	0	0	0	0	0	0	0	0	0	0	0	0	0	0	0	0	0	0	0	0	0	0	0	0	0	0	0
16.15	1.66999	1.3974	0.5	0.745351	0	0	0	0	0	0	0	0	0	0	0	0	0	0	0	0	0	0	0	0	0	0	0	0	0	0	0	0	0	0	0	0	0	0	0	0	0	0	0	0	0	0	0	0	0
16.2	1.6461	1.44866	0.5	0.761217	0	0	0	0	0	0	0	0	0	0	0	0	0	0	0	0	0	0	0	0	0	0	0	0	0	0	0	0	0	0	0	0	0	0	0	0	0	0	0	0	0	0	0	0	0
16.25	1.62754	1.48298	0.589312	0.770303	0	0	0	0	0	0	0	0	0	0	0	0	0	0	0	0	0	0	0	0	0	0	0	0	0	0	0	0	0	0	0	0	0	0	0	0	0	0	0	0	0	0	0	0	0
16.3	1.61298	1.6835	0.648223	0.893807	0	1.18439	1	0	0	0	0	0	0	0	0	0	0	0	0	0	0	0	0	0	0	0	0	0	0	0	0	0	0	0	0	0	0	0	0	0	0	0	0	0	0	0	0	0	0
16.35	1.60141	1.81197	0.768641	0.961365	0	1.25049	1	0	0	0	0	0	0	0	0	0	0	0	0	0	0	0	0	0	0	0	0	0	0	0	0	0	0	0	0	0	0	0	0	0	0	0	0	0	0	0	0	0	0
16.4	1.66532	1.89738	0.851857	1.00132	0	1.28519	1	0	0	0	0	0	0	0	0	0	0	0	0	0	0	0	0	0	0	0	0	0	0	0	0	0	0	0	0	0	0	0	0	0	0	0	0	0	0	0	0	0	0
16.45	1.71044	1.95518	0.90999	1.12035	1.23054	1.30363	1	0	0	0	0	0	0	0	0	0	0	0	0	0	0	0	0	0	0	0	0	0	0	0	0	0	0	0	0	0	0	0	0	0	0	0	0	0	0	0	0	0	0
16.5	1.74242	1.99456	0.950666	1.19379	1.25386	1.31297	1	0	0	0	0	0	0	0	0	0	0	0	0	0	0	0	0	0	0	0	0	0	0	0	0	0	0	0	0	0	0	0	0	0	0	0	0	0	0	0	0	0	0
16.55	1.76497	2.02136	0.97905	1.2407	1.268	1.31701	1	0	0	0	0	0	0	0	0	0	0	0	0	0	0	0	0	0	0	0	0	0	0	0	0	0	0	0	0	0	0	0	0	0	0	0	0	0	0	0	0	0	0
17	1.7807	2.03946	0.998732	1.27098	1.27642	1.31789	1	0	0	0	0	0	0	0	0	0	0	0	0	0	0	0	0	0	0	0	0	0	0	0	0	0	0	0	0	0	0	0	0	0	0	0	0	0	0	0	0	0	0
17.05	1.79147	2.05149	1.11646	1.37743	1.28117	1.39758	1	1.44137	0	0	0	0	0	0	0	0	0	0	0	0	0	0	0	0	0	0	0	0	0	0	0	0	0	0	0	0	0	0	0	0	0	0	0	0	0	0	0	0	0
17.1	1.79864	2.05925	1.27385	1.44647	1.28357	1.55928	1.08828	1.49919	0	0	0	0	0	0	0	0	0	0	0	0	0	0	0	0	0	0	0	0	0	0	0	0	0	0	0	0	0	0	0	0	0	0	0	0	0	0	0	0	0
17.15	1.80322	2.06404	1.37123	1.4922	1.36621	1.65875	1.25277	1.5309	0	0	0	0	0	0	0	0	0	0	0	0	0	0	0	0	0	0	0	0	0	0	0	0	0	0	0	0	0	0	0	0	0	0	0	0	0	0	0	0	0
17.2	1.80595	2.06672	1.43449	1.52261	1.42309	1.80765	1.35472	1.54842	0.75	0	0	0	0	0	0	0	0	0	0	0	0	0	0	0	0	0	0	0	0	0	0	0	0	0	0	0	0	0	0	0	0	0	0	0	0	0	0	0	0
17.25	1.95349	2.06795	1.4766	1.54268	1.56139	2.00197	1.42095	1.55771	0.889679	0	0	0	0	0	0	0	0	0	0	0	0	0	0	0	0	0	0	0	0	0	0	0	0	0	0	0	0	0	0	0	0	0	0	0	0	0	0	0	0
17.3	2.05856	2.06817	1.50493	1.55566	1.64864	2.12513	1.46491	1.56203	0.958643	0	0	0	0	0	0	0	0	0	0	0	0	0	0	0	0	0	0	0	0	0	0	0	0	0	0	0	0	0	0	0	0	0	0	0	0	0	0	0	0
17.35	2.13373	2.13972	1.52403	1.56374	1.7056	2.20575	1.49434	1.77157	1.11164	0	0	0	0	0	0	0	0	0	0	0	0	0	0	0	0	0	0	0	0	0	0	0	0	0	0	0	0	0	0	0	0	0	0	0	0	0	0	0	0
17.4	2.18752	2.19092	1.5368	1.56845	1.74339	2.2592	1.51402	1.78542	1.19721	1.34032	0	0	0	0	0	0	0	0	0	0	0	0	0	0	0	0	0	0	0	0	0	0	0	0	0	0	0	0	0	0	0	0	0	0	0	0	0	0	0
17.45	2.22592	2.22746	1.62803	1.57084	1.76854	2.29465	1.52707	1.79624	1.24791	1.34347	0	0	0	0	0	0	0	0	0	0	0	0	0	0	0	0	0	0	0	0	0	0	0	0	0	0	0	0	0	0	0	0	0	0	0	0	0	0	0
17.5	2.2532	2.25341	1.68716	1.57164	1.78518	2.31791	1.53554	1.87417	1.27855	1.34173	0.931279	0	0	0	0	0	0	0	0	0	0	0	0	0	0	0	0	0	0	0	0	0	0	0	0	0	0	0	0	0	0	0	0	0	0	0	0	0	0
17.55	2.27246	2.27171	1.72684	1.64444	1.79599	2.33283	1.54086	1.93189	1.29695	1.33772	1.00251	1	0	0	0	0	0	0	0	0	0	0	0	0	0	0	0	0	0	0	0	0	0	0	0	0	0	0	0	0	0	0	0	0	0	0	0	0	0
18	2.2859	2.28447	1.75395	1.69569	1.80278	2.34199	1.54399	1.97427	1.30764	1.33274	1.03724	1	1	0	0	0	0	0	0	0	0	0	0	0	0	0	0	0	0	0	0	0	0	0	0	0	0	0	0	0	0	0	0	0	0	0	0	0	0
18.05	2.29516	2.36679	1.77259	1.73199	1.88382	2.34717	1.62064	2.10354	1.39917	1.32746	1.41008	1.25912	1.12076	1.5	0	0	0	0	0	0	0	0	0	0	0	0	0	0	0	0	0	0	0	0	0	0	0	0	0	0	0	0	0	0	0	0	0	0	0
18.1	2.30139	2.42469	1.85974	1.83674	1.93951	2.34963	1.76097	2.18607	1.5533	1.32222	1.59772	1.3922	1.18684	1.5	0	0	0	0	0	0	0	0	0	0	0	0	0	0	0	0	0	0	0	0	0	0	0	0	0	0	0	0	0	0	0	0	0	0	0
18.15	2.30543	2.54195	2.00431	1.90847	1.97829	2.35022	1.85489	2.24015	1.65127	1.31721	1.70638	1.46783	1.22601	1.5	0	0	0	0	0	0	0	0	0	0	0	0	0	0	0	0	0	0	0	0	0	0	0	0	0	0	0	0	0	0	0	0	0	0	0
18.2	2.38006	2.62372	2.10116	1.95821	2.0054	2.34955	1.91915	2.3569	1.71537	1.31253	1.77275	1.51254	1.2501	1.60696	1.82217	0	0	0	0	0	0	0	0	0	0	0	0	0	0	0	0	0	0	0	0	0	0	0	0	0	0	0	0	0	0	0	0	0	0
18.25	2.43289	2.68127	2.16763	1.99285	2.02426	2.42067	1.96359	2.43572	1.84091	1.3082	1.81395	1.5392	1.26508	1.67212	1.81988	0	0	0	0	0	0	0	0	0	0	0	0	0	0	0	0	0	0	0	0	0	0	0	0	0	0	0	0	0	0	0	0	0	0
18.3	2.47054	2.72195	2.21384	2.08958	2.03723	2.47113	1.99443	2.48957	1.92433	1.49135	1.83925	1.55484	1.27429	1.71344	1.81563	0	0	0	0	0	0	0	0	0	0	0	0	0	0	0	0	0	0	0	0	0	0	0	0	0	0	0	0	0	0	0	0	0	0
18.35	2.49739	2.75071	2.4049	2.15826	2.04599	2.50674	2.01579	2.52635	1.98066	1.60514	1.85418	1.64848	1.37482	1.74011	1.8108	1.75	0	0	0	0	0	0	0	0	0	0	0	0	0	0	0	0	0	0	0	0	0	0	0	0	0	0	0	0	0	0	0	0	0
18.4	2.51648	2.84391	2.5335	2.20711	2.05172	2.53167	2.46342	2.55127	2.0188	1.67893	1.86224	1.70999	1.43888	1.75738	1.80597	1.75	1.08982	1.20729	0	0	0	0	0	0	0	0	0	0	0	0	0	0	0	0	0	0	0	0	0	0	0	0	0	0	0	0	0	0	0
18.45	2.52997	2.90974	2.62212	2.31885	2.05528	2.54001	2.74263	2.56787	2.11934	1.72775	1.86573	1.75098	1.48072	1.76845	1.90009	1.75	1.08058	1.1298	0.77012	0	0	0	0	0	0	0	0	0	0	0	0	0	0	0	0	0	0	0	0	0	0	0	0	0	0	0	0	0	0
18.5	2.53939	2.95654	2.68397	2.39616	2.05731	2.61149	2.92833	2.57862	2.18967	1.76024	1.94573	1.77827	1.50821	1.77537	1.95951	1.75	1.07372	1.08098	0.770326	0	0	0	0	0	0	0	0	0	0	0	0	0	0	0	0	0	0	0	0	0	0	0	0	0	0	0	0	0	0
18.55	2.54587	2.98988	2.7274	2.45023	2.12949	2.66734	3.05557	2.58525	2.23882	1.7818	1.99949	1.79621	1.52618	1.7795	1.99762	1.75	1.06784	1.04966	0.769883	1.25	0	0	0	0	0	0	0	0	0	0	0	0	0	0	0	0	0	0	0	0	0	0	0	0	0	0	0	0	0
19	2.61998	3.01357	2.75793	2.48821	2.18118	2.71055	3.14409	2.58898	2.27297	1.79591	2.03557	1.80768	1.53771	1.78174	2.02205	1.75	1.06254	1.02931	0.769099	1.25	0	0	0	0	0	0	0	0	0	0	0	0	0	0	0	0	0	0	0	0	0	0	0	0	0	0	0	0	0
19.05	2.67345	3.03033	2.77935	2.51487	2.28746	2.74347	3.20611	2.5907	2.29644	1.88326	2.0595	1.81466	1.62287	1.78272	2.0375	1.75	1.05771	1.1116	0.76814	1.25	0.75	0	0	0	0	0	0	0	0	0	0	0	0	0	0	0	0	0	0	0	0	0	0	0	0	0	0	0	0
19.1	2.71211	3.04208	2.79427	2.53351	2.36437	2.92393	3.24964	2.59103	2.3123	1.94272	2.07503	1.81854	1.68217	1.86482	2.04695	1.75	1.14316	1.25411	0.87193	1.25	0.75	0	0	0	0	0	0	0	0	0	0	0	0	0	0	0	0	0	0	0	0	0	0	0	0	0	0	0	0
19.15	2.74003	3.05022	2.80454	2.5464	2.42042	3.04798	3.35123	2.5904	2.39791	1.98377	2.0847	1.98742	1.80989	1.92152	2.0524	1.93191	1.19807	1.5849	0.934105	1.14778	0.75	0	0	0	0	0	0	0	0	0	0	0	0	0	0	0	0	0	0	0	0	0	0	0	0	0	0	0	0
19.2	2.7601	3.05573	2.81148	2.55519	2.46124	3.13472	3.42371	2.65962	2.45726	2.08558	2.09031	2.09876	1.81318	1.96089	2.05516	2.05235	1.23431	1.77189	0.973703	1.08141	0.75	0	0	0	0	0	0	0	0	0	0	0	0	0	0	0	0	0	0	0	0	0	0	0	0	0	0	0	0
19.25	2.84662	3.05935	2.81602	2.56104	2.49085	3.19585	3.47546	2.70944	2.49863	2.24408	2.0931	2.17392	1.89514	1.98821	2.13561	2.13417	1.25841	1.88766	0.999409	1.03759	0.75	1	0	0	0	0	0	0	0	0	0	0	0	0	0	0	0	0	0	0	0	0	0	0	0	0	0	0	0
19.3	2.90817	3.06162	2.81885	2.63556	2.58759	3.23903	3.51232	2.74516	2.52742	2.35089	2.09397	2.30408	1.95101	2.00707	2.19111	2.19025	1.44994	1.96212	1.0161	1.00866	0.990972	1	0	0	0	0	0	0	0	0	0	0	0	0	0	0	0	0	0	0	0	0	0	0	0	0	0	0	0
19.35	2.95213	3.13253	2.82045	2.6185	2.65533	3.26948	3.5384	2.77057	2.54729	2.42416	2.09353	2.39316	1.98939	2.01995	2.22957	2.22874	1.57373	2.09634	1.02679	1.16405	1.11692	1	1.5	0	0	0	0	0	0	0	0	0	0	0	0	0	0	0	0	0	0	0	0	0	0	0	0	0	0
19.4	2.98356	3.18376	2.82117	2.60563	2.70313	3.29084	3.55668	2.78846	2.56082	2.47483	2.09222	2.45482	1.94132	2.0286	2.25615	2.25502	1.65704	2.18469	1.11501	1.26684	1.19124	1	1.5	1.03755	0	0	0	0	0	0	0	0	0	0	0	0	0	0	0	0	0	0	0	0	0	0	0	0	0
19.45	3.006	3.22077	2.82127	2.59583	2.80875	3.3769	3.5693	2.80086	2.56981	2.50994	2.16257	2.42347	1.906	2.03426	2.27437	2.27277	1.71385	2.24356	1.17419	1.33892	1.23723	1.23265	1.5	1.04908	0	0	0	0	0	0	0	0	0	0	0	0	0	0	0	0	0	0	0	0	0	0	0	0	0
19.5	3.02197	3.24747	2.82094	2.58826	2.88416	3.43833	3.57783	2.80929	2.57556	2.53416	2.21267	2.40001	1.95358	2.0378	2.35999	2.28455	1.75264	2.28282	1.21479	1.39079	1.3537	1.16527	1.38878	1.05331	0	0	0	0	0	0	0	0	0	0	0	0	0	0	0	0	0	0	0	0	0	0	0	0	0
19.55	3.182	3.26664	2.82031	2.58233	2.93815	3.48219	3.65255	2.81483	2.57901	2.55071	2.32668	2.38224	1.98686	2.03986	2.42102	2.29215	1.77895	2.30877	1.24283	1.52831	1.42909	1.11735	1.31683	1.05387	1.04408	1.4908	0	0	0	0	0	0	0	0	0	0	0	0	0	0	0	0	0	0	0	0	0	0	0
20	3.15003	3.2803	2.81947	2.57761	2.97677	3.51343	3.70666	2.81829	2.58083	2.56183	2.40512	2.36859	2.01012	2.11466	2.46457	2.29682	1.87695	2.32557	0	1.61695	1.39885	1.08325	0	1.05256	1.0531	1.55113	0	0	0	0	0	0	0	0	0	0	0	0	0	0	0	0	0	0	0	0	0	0	0
20.05	3.27054	3.28996	2.95775	2.57379	3.00434	3.53556	3.7457	2.82026	2.65202	2.5691	2.45963	2.43043	2.18676	2.25103	2.49552	2.29945	1.94304	2.33606	0	1.67597	1.37617	1.14293	0	1.0503	1.15909	1.47558	0	0	0	0	0	0	0	0	0	0	0	0	0	0	0	0	0	0	0	0	0	0	0
20.1	3.35531	3.29669	3.05814	2.57063	3.02391	3.55109	3.77371	2.82117	2.70303	2.57362	2.49766	2.47433	2.30555	2.34425	2.59624	2.37805	1.98816	2.34218	0	1.63149	1.52974	1.18468	0	1.25493	1.21861	1.42374	1.01056	1.75	0	0	0	0	0	0	0	0	0	0	0	0	0	0	0	0	0	0	0	0	0
20.15	3.41546	3.30129	3.29034	2.63781	3.0377	3.56186	3.79363	3.05525	2.73959	2.57621	2.52414	2.50537	2.38723	2.40896	2.66591	2.43278	2.01904	2.34529	0	1.60241	1.62877	1.21381	0	1.37431	1.2548	1.38724	1.04641	1.88178	0	0	0	0	0	0	0	0	0	0	0	0	0	0	0	0	0	0	0	0	0
20.2	3.45831	3.30435	3.372	2.6864	3.0473	3.56917	3.80764	3.21282	2.76568	2.57744	2.54245	2.52715	2.44405	2.52916	2.71446	2.47114	2.04003	2.34633	0	1.58235	1.69454	1.23405	0	1.44845	1.38529	1.45611	1.06315	1.82463	0.990533	1.90396	0	0	0	0	0	0	0	0	0	0	0	0	0	0	0	0	0	0	0
20.25	3.4889	3.30629	3.42992	2.72147	3.05387	3.57399	3.81734	3.32184	2.78417	2.5777	2.55495	2.54228	2.48376	2.61343	2.74833	2.57193	2.0541	2.34599	0	1.56803	1.73878	1.248	1.67473	1.7902	1.46311	1.70907	1.07026	1.91192	1.02336	1.83149	0	0	0	0	0	0	0	0	0	0	0	0	0	0	0	0	0	0	0
20.3	3.51071	3.3772	3.47115	2.74668	3.05825	3.577	3.82389	3.39834	2.79711	2.64823	2.56331	2.55262	2.51151	2.67309	2.77187	2.64328	2.06329	2.34471	0	1.55756	1.84724	1.25752	1.70937	1.99306	1.51103	1.85747	1.07224	1.96399	1.55203	1.78842	1.07458	1.1319	0	0	0	0	0	0	0	0	0	0	0	0	0	0	0	0	0
20.35	3.52622	3.4981	3.50051	2.8373	3.06105	3.57873	3.82817	3.45239	2.80603	2.69888	2.64022	2.63159	2.60371	2.71547	2.7881	2.69417	2.06904	2.41675	0	1.54975	1.92129	1.2639	1.81972	2.12244	1.54073	1.94987	1.07141	2.09349	1.80221	1.6549	1.20627	1.19891	2	0	0	0	0	0	0	0	0	0	0	0	0	0	0	0	0
20.4	3.53718	3.58578	3.52139	2.90149	3.06272	3.57952	3.83081	3.49067	2.81202	2.73514	2.69513	2.61623	2.66905	2.74555	2.79912	2.73049	2.07237	2.46711	0	1.54382	1.97238	1.26807	1.89272	2.20742	1.55891	2.00875	1.06908	2.17522	1.94303	1.56872	1.27077	1.23653	2	1.72016	1.71889	0	0	0	0	0	0	0	0	0	0	0	0	0	0
20.45	3.54486	3.64934	3.53616	2.94724	3.06356	3.57966	3.83225	3.51775	2.81589	2.76097	2.73428	2.67573	2.71544	2.7668	2.80643	2.75628	2.07399	2.50245	0	1.53924	2.00767	1.27069	1.94236	2.26384	1.56961	2.13104	1.06598	2.22786	2.02688	1.51343	1.30415	1.25863	2	1.75609	1.75456	0	0	0	0	0	0	0	0	0	0	0	0	0	0
20.5	3.55015	3.69536	3.54654	2.97994	3.06383	3.57933	3.83285	3.53683	2.81824	2.77924	2.76207	2.71824	2.74833	2.78168	2.8111	2.77445	2.07444	2.52717	0	1.53565	2.03193	1.27222	1.97654	2.30123	1.57541	2.21133	1.06255	2.26191	2.07757	1.47841	1.32126	1.27177	2	1.77519	1.77369	0	0	0	0	0	0	0	0	0	0	0	0	0	0
20.55	3.55373	3.65926	3.62475	2.93345	3.06368	3.57868	3.83284	3.55015	2.81949	2.86478	2.8552	2.9032	2.84564	2.86489	2.88585	2.86187	2.22992	2.61574	1.76177	1.7839	2.12121	1.54639	1.91756	2.48289	1.75247	2.35037	1.14082	2.11594	2.1078	1.55298	1.57656	1.33886	2.11292	2.01714	1.68153	0	0	0	0	0	0	0	0	0	0	0	0	0	0
21	3.55606	3.63265	3.68051	2.89939	3.06324	3.57781	3.90231	3.55933	2.81996	2.85364	2.92075	3.03026	2.914	2.92402	2.93943	2.92349	2.33547	2.67886	1.77008	1.94467	2.18461	1.71324	1.87641	2.60675	1.86619	2.44204	1.29303	2.01111	2.125	1.60423	1.58992	1.52276	2.18166	2.15347	1.62047	1	0	0	0	0	0	0	0	0	0	0	0	0	0
21.05	3.55749	3.68229	3.72043	2.87427	3.0626	3.57678	3.95244	3.56553	2.81987	2.84515	2.96716	3.11896	2.96233	2.96612	2.97774	2.96704	2.40843	2.72402	1.85976	2.05365	2.22952	1.91097	1.84752	2.69221	1.94143	2.50318	1.38847	1.93583	2.13379	1.83484	1.59669	1.63492	2.22482	2.23446	1.57945	1	0	0	0	0	0	0	0	0	0	0	0	0	0
21.1	3.55827	3.71822	3.74903	2.85567	3.06183	3.57566	3.98854	3.56959	2.8194	2.83856	3.00005	3.18141	2.99654	2.99606	3.00501	2.9978	2.45932	2.75626	1.92094	2.29765	2.26117	2.04089	1.82705	2.75126	1.99183	2.54396	1.45065	1.88179	2.13714	1.98052	1.68949	1.70626	2.25224	2.28349	1.6411	1.11322	0	0	0	0	0	0	0	0	0	0	0	0	0
21.15	3.55859	3.74415	3.76949	3.14977	3.13059	3.57448	4.01442	3.57209	2.88873	2.83334	3.02329	3.22555	3.02071	3.01725	3.02429	3.01942	2.49492	2.77912	1.96338	2.45915	2.28326	2.1289	1.9677	2.79186	2.02565	2.57089	1.49184	1.84302	2.13697	2.07774	1.74819	1.75239	2.26961	2.40554	1.68384	1.17931	0	0	0	0	0	0	0	0	0	0	0	0	0
21.2	3.55857	3.76281	3.78405	3.26883	3.25588	3.57326	4.03288	3.57349	2.93879	2.82913	3.03962	3.25675	3.03767	3.03215	3.03778	3.0345	2.5198	2.79515	1.99301	2.56945	2.2985	2.18944	2.06604	2.81944	2.04818	2.58829	1.51922	1.81522	2.1346	2.14441	1.78586	1.78222	2.36706	2.48266	1.71339	1.21994	1.17879	1.04323	1.71889	1.133	1	2	2.54278	0	0	0	0	0	0
21.25	3.55831	3.77615	3.79433	3.35295	3.41879	3.57204	4.04594	3.5741	2.97486	2.82566	3.05097	3.27874	3.04945	3.04251	3.04709	3.04489	2.60924	2.8793	2.01372	2.64603	2.30879	2.23137	2.22087	2.83781	2.06293	2.5991	1.53729	1.7953	2.13087	2.1907	1.80987	1.80127	2.62056	2.53202	1.73372	1.3533	1.25254	1.03906	1.75456	1.20131	1	2	2.53897	1.75359	0	0	0	0	0
21.3	3.55789	3.78564	3.80152	3.48714	3.53301	3.71716	4.05508	3.64311	3.00075	2.82274	3.05873	3.29413	3.12773	3.0496	3.05337	3.0519	2.67285	2.93881	2.02813	2.77558	2.31555	2.26043	2.32573	2.84966	2.07229	2.67918	1.549	1.78103	2.12638	2.22295	1.8248	1.81308	2.68757	2.56348	1.82883	1.43287	1.288	1.14268	1.89616	1.23951	1.39251	2	2.53532	1.78515	0	0	0	0	0
21.35	3.70272	3.79231	3.80645	3.58171	3.61399	3.81896	4.20747	3.69325	3.08899	2.96902	3.0639	3.30478	3.184	3.05432	3.05748	3.05649	2.71815	3.05255	2.03805	2.8659	2.31977	2.28047	2.39805	2.85691	2.15179	2.7353	1.55634	1.85058	2.1981	2.32845	2.18379	1.82001	2.73556	2.5831	1.89518	1.48242	1.30556	1.20227	1.97488	1.26162	1.58462	2.12004	2.53199	1.80114	0	0	0	0	0
21.4	3.80462	3.79693	3.80975	3.64892	3.67173	3.89106	4.3146	3.72958	3.15292	3.07071	3.06721	3.31202	3.22449	3.05734	3.06002	3.05934	2.75033	3.06275	2.04476	2.92946	2.32219	2.29416	2.44841	2.86091	2.20774	2.7744	1.63464	1.89982	2.2475	2.40058	2.40994	1.82363	2.76913	2.5948	1.94153	1.59913	1.31376	1.23883	2.02035	1.27444	1.69327	2.42052	2.52901	1.80883	0	1.71889	2.27099	0	0
21.45	3.87701	3.80006	3.81186	3.6969	3.71303	4.01448	4.39058	3.75581	3.19914	3.14227	3.06918	3.3168	3.25356	3.05915	3.06144	3.13192	2.84689	3.06951	2.04918	2.97434	2.32333	2.37713	2.48359	2.86264	2.24701	2.80136	1.68946	2.10751	2.44934	2.45036	2.56015	1.82503	2.79208	2.60116	2.06431	1.87374	1.31679	1.26189	2.04678	1.49831	1.75801	2.59224	2.52637	1.81184	0	1.75456	2.19866	0	0
21.5	3.92871	3.80211	3.81312	3.73122	3.74258	4.17777	4.44473	3.77462	3.23248	3.19298	3.07019	3.31982	3.34704	3.06007	3.06206	3.18422	2.91478	3.07383	2.05197	3.00602	2.32357	2.43529	2.58244	2.86281	2.35201	2.81965	1.72817	2.24484	2.58226	2.48479	2.66218	1.82496	2.80738	2.60394	2.14546	2.04268	1.63404	1.27646	2.06177	1.62755	1.89477	2.69636	2.52404	1.81213	0	1.77369	2.15216	1.25	0
21.55	3.96575	3.80338	3.81375	3.75575	3.76369	4.29254	4.4834	3.78801	3.25642	3.22901	3.07052	3.32158	3.41335	3.06038	3.13256	3.22181	2.96282	3.0764	2.05359	3.02828	2.39515	2.47637	2.65221	2.8619	2.42432	2.83176	1.75547	2.33843	2.67204	2.50853	2.73204	1.98962	2.81719	2.68145	2.28326	2.15195	1.81202	1.28546	2.06972	1.80576	1.97879	2.76106	2.52198	1.81083	0	1.78391	2.12066	1.25	1.69018
22	3.99231	3.80408	3.81395	3.77325	3.77871	4.37395	4.51099	3.79745	3.27353	3.32645	3.07037	3.32243	3.46056	3.13045	3.1835	3.32279	2.99686	3.07771	2.05437	3.04381	2.4458	2.43439	2.70164	2.86027	2.47455	2.83945	1.77459	2.40324	2.73332	2.52478	2.77985	2.09851	2.82312	2.73494	2.37561	2.2241	1.92175	1.29075	2.07328	1.91462	2.03145	2.80141	2.52017	1.80865	0	1.78903	1.99627	1.1359	1.78086
22.05	4.0813	3.80438	3.81383	3.78567	3.78933	4.43201	4.53063	3.80399	3.35701	3.32493	3.13945	3.32264	3.4942	3.18112	3.29499	3.39411	3.02093	3.1485	2.12464	3.05449	2.48185	2.47423	2.73663	2.9302	2.50949	2.91746	1.7878	2.52603	2.77524	2.53573	2.88372	2.17222	2.82632	2.84676	2.36219	2.35583	1.99181	1.48471	2.07408	1.98379	1.98087	2.82621	2.51857	1.80599	0	1.79115	2.11016	1.0655	0
22.1	4.14548	3.80438	3.81348	3.79441	3.79676	4.4735	4.54454	3.80843	3.41657	3.32349	3.18934	3.32239	3.5181	3.21768	3.37355	3.44477	3.03785	3.19948	2.1752	3.0617	2.50749	2.50249	2.76131	2.97957	2.53371	2.97214	1.79673	2.61142	2.80375	2.54295	2.95736	2.22265	2.82763	2.92542	2.35152	2.44321	2.12333	1.60416	2.07318	2.02838	1.94339	2.8409	2.51716	1.80314	0	1.79148	2.18228	1.11623	0
22.15	4.19181	3.94343	3.88213	3.80049	3.87196	4.50317	4.55429	3.81135	3.45922	3.4631	3.22538	3.32183	3.53501	3.24398	3.42929	3.48082	3.04962	3.23608	2.28873	3.0664	2.67914	2.52246	2.77861	3.01442	2.55034	3.01051	1.80258	2.67141	2.82291	2.62172	3.00937	2.33283	2.90154	2.9806	2.3429	2.50186	2.20905	1.68114	2.07126	2.05706	1.91518	2.84894	2.51591	1.88554	0	1.79075	2.22878	1.15423	0
22.2	4.22525	4.04344	3.93194	3.80463	3.92605	4.52433	4.56105	3.88151	3.55961	3.56282	3.32435	3.32104	3.54687	3.26281	3.46897	3.50644	3.05769	3.26224	2.36771	3.06932	2.79689	2.40342	2.79059	3.03891	2.56156	2.96597	1.80622	2.79159	2.83548	2.67754	3.04577	2.40965	2.95406	3.01907	2.33584	2.54124	2.26553	1.56061	2.06876	2.07514	1.89358	2.85261	2.51479	1.94132	0	1.7894	2.25888	1.18181	0
22.25	4.32047	4.11598	4.04091	3.80739	3.96503	4.53935	4.56564	3.93275	3.63191	3.63477	3.39451	3.32012	3.55508	3.2762	3.49722	3.52458	3.06309	3.3508	2.42329	3.07095	2.87905	2.37712	2.8699	3.05594	2.56894	2.93274	1.80829	2.87516	2.84341	2.71719	3.07089	2.46344	2.99117	3.12406	2.32997	2.56744	2.30269	1.64271	2.06597	2.08609	1.9488	2.85341	2.59461	2.16018	0	1.97527	2.2782	1.20163	0
22.3	4.38862	4.16876	4.11828	3.80913	3.99311	4.54995	4.56865	3.97006	3.68416	3.68688	3.44451	3.38882	3.56066	3.35711	3.51729	3.53733	3.06656	3.41483	2.46266	3.14192	2.93688	2.35823	3.00585	3.06759	2.57358	2.90774	1.80923	2.93378	2.91959	2.74528	3.08788	2.50108	3.0172	3.19626	2.32501	2.58451	2.3268	1.69875	2.06306	2.0922	2.16435	2.85237	2.65057	2.30131	0	2.09347	2.29036	1.21583	0
22.35	4.43758	4.20716	4.24558	3.81013	4.0133	4.55733	4.57052	3.99711	3.72195	3.72461	3.4802	3.5082	3.56434	3.4149	3.53146	3.54619	3.06865	3.53643	2.56189	3.19312	2.97776	2.34435	3.10021	3.07536	2.57627	3.03751	1.9534	2.97503	2.97372	2.84091	3.09899	2.52727	3.03525	3.24616	2.32076	2.59524	2.342	1.73733	2.06016	2.09504	2.30581	2.85017	2.69002	2.39525	0	2.17101	2.38269	1.42598	0
22.4	4.4728	4.23505	4.33623	3.81062	4.02773	4.56239	4.57158	4.01663	3.74922	3.75186	3.50568	3.59483	3.56665	3.52998	3.54139	3.55225	3.06975	3.62183	2.63286	3.22995	3.00667	2.33398	3.09151	3.08033	2.57758	3.05109	2.05679	3.00402	3.01208	2.82874	3.10591	2.54532	3.04756	3.2806	2.31708	2.60156	2.3511	1.76384	2.05734	2.09569	2.40117	2.84728	2.71785	2.3758	0	2.22259	2.44466	1.55487	0
22.45	4.49813	4.25525	4.40113	3.81072	4.03799	4.56577	4.57204	4.17314	3.76881	3.77144	3.5238	3.65764	3.56796	3.53903	3.61829	3.62635	3.13981	3.68227	2.68378	3.32631	3.02706	2.32611	3.0856	3.08331	2.57792	3.06145	2.13111	3.0243	3.03906	2.8222	3.10983	2.55755	3.05576	3.3782	2.31384	2.6048	2.356	1.86171	2.05464	2.09488	2.54958	2.844	2.73742	2.36277	0	2.33942	2.4866	1.63826	0
22.5	4.51631	4.26981	4.44773	3.81055	4.04521	4.56792	4.57208	4.28507	3.78281	3.78542	3.53663	3.70307	3.56857	3.54557	3.67375	3.67981	3.19037	3.72518	2.72031	3.39606	3.04134	2.55312	3.08137	3.08485	2.57759	3.06888	2.18448	3.03836	3.20588	2.81819	3.18428	2.56563	3.13305	3.44664	2.31097	2.60594	2.35805	1.92851	2.05208	2.09313	2.56947	2.84055	2.7511	2.35322	0	2.41859	2.51496	1.69358	0
22.55	4.52931	4.28024	4.48121	3.8102	4.05022	4.5692	4.57182	4.36555	3.79273	3.86595	3.54562	3.80879	3.63822	3.62131	3.71379	3.79249	3.22686	3.75567	2.81986	3.44644	3.05124	2.70581	3.07813	3.08538	2.6475	3.07391	2.22272	3.11973	3.32309	3.05123	3.23677	2.64556	3.18846	3.4948	2.30839	2.60563	2.35816	1.97454	2.12471	2.0908	2.58271	2.83706	2.76056	2.34574	0	2.47269	2.61402	1.81666	0
23	4.53855	4.28766	4.50525	3.8097	4.05362	4.56984	4.57134	4.42353	3.79967	3.92374	3.55184	3.8838	3.68864	3.67558	3.74264	3.87223	3.25314	3.77728	2.89009	3.48272	3.05799	2.81144	3.0755	3.08519	2.69777	3.07709	2.24999	3.17808	3.40607	3.2093	3.27368	2.70109	3.22803	3.52858	2.30605	2.60436	2.35699	2.00629	2.17616	2.08812	2.59112	2.83362	2.76701	2.33961	0	2.50965	2.68205	1.89802	0
23.05	4.54506	4.29287	4.52247	3.80912	4.05585	4.57002	4.57071	4.46533	3.80444	3.96526	3.55605	3.93732	3.72507	3.71451	3.76336	3.92899	3.27196	3.7925	2.94001	3.50874	3.06246	2.88563	3.07325	3.08451	2.73379	3.07889	2.26931	3.21984	3.46494	3.31884	3.29945	2.73997	3.25614	3.55209	2.30392	2.60246	2.35498	2.02808	2.21275	2.08528	2.59606	2.83029	2.77131	2.33442	0	2.53473	2.72895	1.95308	0
23.1	4.61891	4.43543	4.67947	4.02922	4.20186	4.86832	4.86842	4.56663	4.02932	4.14274	3.86382	4.12417	3.89937	3.89097	3.92075	4.04062	3.51262	3.95024	3.29409	3.67353	3.3763	3.17517	3.38378	3.39526	2.99564	3.3109	2.43015	3.39883	3.57772	3.55353	3.72635	2.92325	3.69447	3.79838	2.72527	2.92501	2.77847	2.68618	2.49256	2.42031	3.10554	3.34622	3.29426	2.76248	0	2.98748	3.10173	2.45344	0
23.15	4.60318	4.53876	4.71769	4.2599	4.37833	5.07422	5.07394	4.63915	4.18575	4.26718	3.99487	4.25487	4.02146	4.01445	4.03344	4.12065	3.6779	4.1357	3.52936	3.78917	3.58721	3.37036	3.59252	3.60407	3.25329	3.54818	2.5419	3.52406	3.6591	3.79299	4.00495	3.12691	4.06285	3.96758	2.99246	3.13711	3.12937	2.98689	2.76206	2.7206	3.52898	3.58335	3.62599	3.11702	2.43632	3.27425	3.2626	2.75571	2.74342
23.2	4.59152	4.76297	4.74544	4.42033	4.50302	5.21882	5.21829	4.6912	4.29617	4.35536	4.08807	4.34733	4.1079	4.10182	4.11447	4.25238	3.79358	4.2656	3.69097	3.87146	3.73289	3.50545	3.73666	3.74819	3.35082	3.71056	2.62131	3.61287	3.71695	3.95781	4.27527	3.26664	4.22237	4.16475	3.17162	3.28129	3.36114	3.18547	2.94114	2.83817	3.80323	3.74524	3.8486	3.3496	2.56781	3.46534	3.37236	2.95316	2.95071
23.25	4.58281	4.92038	4.76554	4.46046	4.59191	5.32142	5.32072	4.7286	4.37478	4.41822	4.22881	4.41316	4.24231	4.16404	4.17284	4.34553	3.87542	4.42927	3.804	3.93041	3.83506	3.60031	3.83771	3.84912	3.41967	3.8237	2.60841	3.67624	3.75805	4.07305	4.30761	3.36406	4.33462	4.30133	3.29509	3.381	3.51955	3.39909	2.98528	2.91925	3.98785	3.85751	3.84817	3.5081	2.65462	3.44378	3.52629	3.08661	3.08789
23.3	4.71917	5.0322	4.78001	4.48966	4.6556	5.39467	5.39385	4.75543	4.431	4.46316	4.3283	4.46018	4.33759	4.2085	4.28788	4.41184	3.93365	4.54563	3.88388	3.97274	3.90735	3.66745	3.90913	3.9204	3.54233	3.90332	2.74739	3.79641	3.78711	4.1543	4.33019	3.43253	4.4855	4.39693	3.38143	3.45053	3.62953	3.54527	3.01643	2.97555	4.11454	3.93593	3.92365	3.61812	2.87969	3.42686	3.63245	3.17823	3.1811
23.35	4.8882	5.1122	4.93451	4.58204	4.70135	5.44715	5.44624	4.77463	4.47129	4.49532	4.39913	4.4938	4.40559	4.24029	4.36959	4.45918	3.9752	4.629	3.94067	4.00309	4.0305	3.71516	3.95984	3.97091	3.62879	3.95963	2.84376	3.88106	3.87723	4.2118	4.3457	3.63168	4.59346	4.46416	3.5151	3.49915	3.7064	3.64678	3.03818	3.08913	4.20231	3.9908	3.9765	3.69511	3.02907	3.41331	3.70618	3.24148	3.24506
23.4	5.00832	5.16966	5.04392	4.64818	4.73423	5.48478	5.48383	4.78831	4.50016	4.51829	4.52051	4.5178	4.45429	4.26301	4.42792	4.493	4.07593	4.68893	3.98113	4.02478	4.11812	3.74908	3.99587	4.00673	3.6901	3.99951	2.91139	4.01332	4.0192	4.39864	4.35608	3.7694	4.67126	4.66233	3.60964	3.53309	3.76015	3.71772	3.05316	3.1687	4.26327	4.0291	4.01344	3.74907	3.13088	3.40223	3.75741	3.28507	3.44347
23.45	5.16793	5.211	5.12199	4.69569	4.75784	5.51175	5.51077	4.79797	4.59103	4.53464	4.60754	4.53488	4.48918	4.27917	4.46966	4.51712	4.14795	4.66234	4.00996	4.04018	4.18077	3.77315	4.02142	4.03207	3.73365	4.10011	2.95915	4.10743	4.11865	4.53045	4.36275	3.86636	4.72737	4.80033	3.67695	3.62857	3.79759	3.76731	3.13636	3.22464	4.30551	4.05562	4.03913	3.78675	3.20115	3.54453	3.71954	3.31489	3.42994
23.5	5.28116	5.24075	5.17793	4.72984	4.77474	5.53104	5.53003	4.80472	4.65636	4.54621	4.67011	4.61676	4.51416	4.29061	4.56968	4.53426	4.27283	4.64259	4.03044	4.12161	4.22563	3.79014	4.03946	4.04989	3.76456	4.17135	2.99295	4.17464	4.18879	4.62435	4.36676	3.93522	4.76768	4.89731	3.72496	3.69627	3.82344	3.80182	3.273	3.26392	4.33454	4.22534	4.1294	3.81286	3.24987	3.64293	3.69116	3.33497	3.41905
23.55	5.36205	5.33218	5.2181	4.75437	4.78679	5.54476	5.54374	4.80937	4.70342	4.55431	4.71512	4.67583	4.53196	4.29863	4.64165	4.54636	4.36136	4.69724	4.04491	4.18005	4.25771	3.8728	4.05209	4.0623	3.7864	4.29334	3.01685	4.22265	4.23839	4.61592	4.51584	3.98425	4.79642	4.89267	3.75914	3.74432	3.84101	3.82562	3.44531	3.36543	4.3542	4.34325	4.19364	3.83069	3.28358	3.71143	3.73922	3.34817	3.40994
24	5.42009	5.39806	5.31698	4.77195	4.79531	5.55445	5.55342	4.88095	4.73731	4.55991	4.74748	4.71843	4.54458	4.30417	4.69355	4.5548	4.42447	4.73662	4.05505	4.22202	4.28059	3.93193	4.13089	4.07081	3.80173	4.38026	3.03368	4.25688	4.27343	4.68544	4.62022	4.01911	4.88927	4.88908	3.78334	3.77831	3.85267	3.84177	3.56487	3.43663	4.3672	4.42583	4.23927	3.84259	3.30673	3.75918	3.774	3.35648	3.54811
24.05	5.46182	5.37613	5.38821	4.85373	4.87089	5.56121	5.56019	4.9322	4.76167	4.56368	4.77067	4.7491	4.55345	4.37776	4.73097	4.5606	4.46957	4.76493	4.06205	4.32186	4.36595	3.97433	4.11777	4.07651	3.81236	4.3726	2.9748	4.28118	4.29807	4.66345	4.6201	4.04376	4.95512	4.95763	3.80032	3.80218	3.93194	3.85245	3.64873	3.41479	4.37545	4.48384	4.19995	3.85026	3.3224	3.86617	3.79888	3.36134	3.64528
24.1	5.49183	5.36	5.4396	4.91299	4.92544	5.56586	5.56484	4.97002	4.77912	4.56613	4.78722	4.7711	4.55959	4.43081	4.75788	4.56449	4.5018	4.8562	4.06678	4.39403	4.42772	4.0047	4.17658	4.08018	3.89023	4.43637	3.00218	4.2983	4.31527	4.64713	4.62025	4.06103	5.00183	5.0773	3.81209	3.81876	3.98797	3.85923	3.70784	3.39828	4.38034	4.52454	4.17063	3.92656	3.33277	3.94131	3.74604	3.43585	3.7931
24.15	5.51339	5.34806	5.47667	4.88684	4.96485	5.56896	5.56795	4.99769	4.79154	4.56763	4.79895	4.78681	4.56375	4.46909	4.77716	4.567	4.5248	4.92154	4.06987	4.44615	4.47239	4.02639	4.21949	4.08239	3.94594	4.48214	3.02163	4.31024	4.32712	4.6348	4.62012	4.07298	5.03486	5.16275	3.82009	3.83008	4.02751	3.86322	3.74953	3.38558	4.38283	4.55294	4.14862	3.9808	3.33936	3.9942	3.92975	3.4886	3.8955
24.2	5.52884	5.33915	5.50338	4.86754	4.9933	5.57095	5.56994	5.01779	4.80032	4.63763	4.80718	4.79795	4.56648	4.49669	4.7909	4.5685	4.54112	4.96839	4.07177	4.48374	4.50461	4.04177	4.39838	4.08356	3.98585	4.51493	3.03536	4.31842	4.33511	4.62531	4.61957	4.15185	5.05809	5.22382	3.82536	3.90878	4.05525	3.86523	3.77885	3.52344	4.38364	4.57258	4.20314	4.01923	3.34328	4.03135	4.05745	3.52578	3.9669
24.25	5.53985	5.33245	5.45349	4.85324	5.0138	5.57212	5.57113	5.03228	4.876	4.68838	4.81286	4.80576	4.56817	4.51653	4.80059	4.63865	4.55263	5.00196	4.07282	4.51075	4.52774	4.05259	4.52415	4.08398	4.08653	4.53829	3.04496	4.3239	4.34033	4.54873	4.61861	4.20827	5.07425	5.2674	3.82867	3.96491	4.07451	3.86585	3.79933	3.61968	4.38328	4.58594	4.24212	4.04627	3.34531	4.05726	4.14708	3.55177	3.943
24.3	5.54765	5.32735	5.4169	4.91157	5.0285	5.57272	5.57173	5.04263	4.86129	4.72511	4.8167	4.81115	4.56912	4.60116	4.80734	4.68943	4.56065	5.02595	4.07326	4.53007	4.54423	4.06009	4.61337	4.15332	4.15816	4.55483	3.05157	4.32741	4.34355	4.56134	4.6873	4.24858	5.08532	5.29832	3.83056	4.00488	4.08766	3.93601	3.81346	3.76202	4.45262	4.5948	4.26983	4.0651	3.34601	4.07511	4.21026	3.5697	3.92524
24.35	5.5531	5.39246	5.459	4.95387	5.03899	5.57289	5.57191	5.04996	4.91963	4.75162	4.8192	4.81478	4.56952	4.66202	4.81196	4.72616	4.56614	5.04302	4.14253	4.54381	4.55589	4.06518	4.67699	4.27748	4.20928	4.56639	3.05602	4.32951	4.34534	4.5701	4.7366	4.27727	5.09272	5.3201	3.83145	4.03321	4.09641	3.98622	3.82305	3.78883	4.50217	4.60045	4.28938	4.07801	3.34578	4.08719	4.2548	3.51093	3.91168
24.4	5.55686	5.43971	5.48946	5.056	5.0464	5.57276	5.64087	5.05506	4.96183	4.77069	4.82072	4.81714	4.56954	4.70583	4.81503	4.82425	4.5698	5.05507	4.1927	4.62417	4.63416	4.06853	4.72243	4.36537	4.24578	4.57434	3.05891	4.3306	4.4159	4.57604	4.77185	4.29757	5.09747	5.33523	3.90185	4.05315	4.102	4.02197	3.82937	3.80759	4.53737	4.60379	4.37535	4.08665	3.4944	4.09511	4.28609	3.53302	3.90106
24.45	5.55939	5.47395	5.51143	5.12904	5.05158	5.57241	5.69091	5.12756	4.99229	4.78433	4.82155	4.81858	4.56928	4.80874	4.81697	4.89441	4.57213	5.06349	4.29815	4.68172	4.69046	4.07062	4.75489	4.42793	4.27178	4.57967	3.13029	4.33097	4.46675	4.57991	4.79691	4.31179	5.10033	5.34557	4.02265	4.06703	4.10532	4.11972	3.83335	3.82054	4.56216	4.60549	4.43655	4.09222	3.59783	4.10006	4.30791	3.48354	3.89252
24.5	5.56101	5.49872	5.52722	5.18147	5.05514	5.64095	5.72716	5.25322	5.01423	4.79401	4.82187	4.88881	4.56882	4.81173	4.8181	4.94474	4.57351	5.06926	4.37473	4.72302	4.73093	4.0718	4.77801	4.47258	4.29022	4.58311	3.18196	4.33082	4.43363	4.58228	4.81458	4.32162	5.10182	5.35242	4.11006	4.07651	4.10701	4.18899	3.83564	3.90065	4.57942	4.60603	4.48015	4.09559	3.67048	4.10289	4.32295	3.51565	4.0279
24.55	5.56199	5.58551	5.53851	5.21919	5.05751	5.69071	5.75336	5.34271	5.02996	4.80082	4.82183	5.00882	4.63728	4.81377	4.81864	4.98087	4.5742	5.07312	4.43027	4.75265	4.75998	4.14157	4.7944	4.50445	4.3032	4.58517	3.21929	4.33031	4.4786	4.58356	4.89769	4.32827	5.17223	5.35677	4.17323	4.08284	4.10755	4.23816	3.83674	3.95767	4.59122	4.60575	4.51116	4.16786	3.72172	4.1042	4.3331	3.61283	4.12496
25	5.56249	5.64861	5.54652	5.24632	5.20203	5.72676	5.77222	5.40677	5.04117	4.80553	4.82153	5.09562	4.68693	4.81506	4.81876	5.00678	4.57439	5.0756	4.54324	4.84366	4.78074	4.19206	4.80592	4.52715	4.31222	4.58625	3.24618	4.32955	4.5109	4.58405	4.95714	4.33261	5.2229	5.3593	4.21878	4.15708	4.10728	4.27301	3.837	3.99829	4.66941	4.60491	4.53311	4.21964	3.75786	4.17474	4.33976	3.68134	4.19449
25.05	5.56266	5.69443	5.62185	5.2658	5.30476	5.75282	5.78574	5.45277	5.04909	4.87829	4.82105	5.08978	4.79501	4.81577	4.81858	5.02531	4.57423	5.14628	4.62354	4.90926	4.79551	4.22859	4.81392	4.54323	4.3184	4.58662	3.26545	4.32862	4.53396	4.58399	4.99962	4.2657	5.18956	5.36054	4.25151	4.21037	4.10645	4.29758	3.83666	4.02713	4.72542	4.60368	4.61903	4.25668	3.78329	4.22534	4.34391	3.72977	4.24415
25.1	5.56257	5.72765	5.74593	5.27975	5.37824	5.8416	5.79536	5.48583	5.05462	5.00352	4.82044	5.08523	4.86817	4.81605	4.81818	5.108	4.57382	5.19748	4.75212	4.95663	4.80591	4.25494	4.81937	4.62435	4.39195	4.58648	3.27919	4.39752	4.55032	4.58353	5.02991	4.21645	5.30747	5.36085	4.27491	4.32172	4.10523	4.31475	3.90615	4.1175	4.76542	4.60218	4.68086	4.28303	3.80105	4.26155	4.34626	3.76399	4.27944
25.15	5.56231	5.75169	5.83542	5.28969	5.43099	5.9056	5.80214	5.50956	5.12741	5.09273	4.81973	5.08164	4.92223	4.81601	4.81763	5.16786	4.57323	5.2345	4.84394	4.9908	4.81315	4.34501	4.82297	4.6828	4.44514	4.58599	3.2889	4.44718	4.56179	4.5828	4.98155	4.18011	5.3913	5.3605	4.29153	4.40064	4.10375	4.3266	3.95622	4.18248	4.79384	4.60053	4.72533	4.30164	3.81331	4.2873	4.34733	3.78807	4.37699
25.2	5.56193	5.76902	5.9002	5.29671	5.46892	5.95178	5.80686	5.52656	5.18027	5.1566	4.95762	5.07875	5.03532	4.88528	4.81698	5.21115	4.57251	5.26118	4.90987	5.0154	4.88731	4.40949	4.82523	4.72492	4.48352	4.58524	3.29569	4.48295	4.56971	4.58187	5.08727	4.45041	5.45107	5.3597	4.30321	4.4568	4.17181	4.33461	3.9922	4.22924	4.81387	4.66896	4.75722	4.46168	3.82162	4.30546	4.3475	3.80487	4.44602
25.25	5.56146	5.78146	5.94716	5.30161	5.4962	5.9851	5.81007	5.53868	5.21858	5.20246	5.0572	5.07638	5.04381	4.93532	4.81625	5.2424	4.57172	5.28032	4.95731	5.03303	4.94104	4.45575	4.82654	4.75522	4.51112	4.58432	3.30034	4.50867	4.57506	4.58082	5.16269	4.63709	5.49373	5.35857	4.31131	4.49678	4.22081	4.33985	4.01793	4.26278	4.82782	4.71827	4.77997	4.57416	3.82709	4.31809	4.34704	3.81646	4.42376
25.3	5.56092	5.85994	5.98118	5.30497	5.5158	6.07937	5.81218	5.54726	5.24629	5.23541	5.12949	5.14335	5.05044	5.04319	4.81548	5.26489	4.63991	5.29397	4.99145	5.04557	4.9799	4.48896	4.82714	4.84792	4.6023	4.58329	3.30344	4.52708	4.57855	4.57969	5.2166	4.76812	5.52412	5.35723	4.31682	4.52519	4.25602	4.41318	4.03621	4.28671	4.83735	4.75366	4.79607	4.6538	3.90124	4.32672	4.34613	3.82428	4.40704
25.35	5.56035	5.91664	6.00577	5.30721	5.59924	6.14724	5.81349	5.55328	5.26626	5.25907	5.18204	5.19194	5.05537	5.12033	5.03257	5.281	4.62037	5.30362	5.01597	5.05442	5.0079	4.51275	4.82725	4.91431	4.66736	4.58219	3.30543	4.54017	4.58068	4.64805	5.25511	4.86098	5.54567	5.35575	4.32043	4.54529	4.28118	4.4659	4.04907	4.30364	4.84369	4.77893	4.87849	4.71039	3.95431	4.47892	4.41512	3.8294	4.39426
25.4	5.55974	5.95762	6.02349	5.37762	5.65962	6.19619	5.81423	5.55742	5.2806	5.27601	5.2202	5.22716	5.0589	5.1757	5.18534	5.29248	4.60584	5.31036	5.03351	5.06057	5.02801	4.59996	4.82701	4.96195	4.71393	4.58104	3.30661	4.54938	4.58185	4.69755	5.35359	4.92712	5.56085	5.35418	4.32269	4.5594	4.29904	4.50368	4.05801	4.31547	4.91665	4.86796	4.93755	4.75063	3.9923	4.58601	4.46482	3.90294	4.45485
25.45	5.62802	5.98725	6.0362	5.42776	5.70333	6.23148	5.81455	5.56021	5.29082	5.28809	5.24786	5.25263	5.06131	5.21551	5.29398	5.30057	4.59499	5.31498	5.04599	5.06476	5.04236	4.66268	4.82652	4.99613	4.74729	4.57986	3.3072	4.55578	4.58231	4.73329	5.42404	4.97434	5.57141	5.35256	4.32396	4.63922	4.31157	4.53065	4.06409	4.32361	4.96952	4.9317	4.97987	4.77918	4.01943	4.66188	4.50049	3.9558	4.49808
25.5	5.67766	6.00862	6.04526	5.46452	5.73493	6.25691	5.88336	5.63068	5.29805	5.29664	5.26782	5.27099	5.20602	5.24413	5.37173	5.3062	4.6558	5.31806	5.05479	5.06753	5.05251	4.70785	4.89536	5.0206	4.77113	4.57868	3.30738	4.62947	4.58227	4.90228	5.4745	5.00804	5.57864	5.35092	4.32452	4.6966	4.32023	4.54977	4.06811	4.32905	5.00766	4.97734	5.01012	4.79933	4.03868	4.57738	4.598	4.13949	4.52885
25.55	5.71369	6.024	6.05165	5.49138	5.75773	6.27518	5.93338	5.68195	5.3031	5.30263	5.28217	5.28415	5.30886	5.26468	5.42756	5.31005	4.69991	5.32002	5.06091	5.06926	5.05961	4.74037	4.94509	5.10818	4.78811	4.57749	3.30725	4.68285	4.58188	5.02268	5.51061	5.03204	5.58346	5.34927	4.39449	4.73785	4.32608	4.56318	4.21664	4.33254	5.03503	5.00997	5.03165	4.81343	4.05222	4.51428	4.6675	4.26935	4.5506
26	5.7398	6.03501	6.0561	5.58165	5.77413	6.28824	5.9697	5.7192	5.30655	5.30676	5.29241	5.36331	5.3824	5.27938	5.46771	5.3126	4.73187	5.32117	5.06508	5.07025	5.06449	4.76374	4.98101	5.17117	4.80012	4.57632	3.30692	4.72148	4.58124	5.10909	5.53636	5.04904	5.58654	5.41681	4.4449	4.76741	4.32988	4.64203	4.32124	4.40375	5.0545	5.10457	5.04687	4.82316	4.06162	4.68246	4.71712	4.36197	4.56584
26.05	5.75868	6.04284	6.05913	5.64651	5.78586	6.29753	5.99602	5.74619	5.30885	5.37885	5.29965	5.42045	5.36454	5.28984	5.49658	5.3142	4.75497	5.3911	5.06785	5.07069	5.06775	4.78046	5.00689	5.14693	4.87813	4.64441	3.30643	4.74939	4.58043	5.1713	5.55463	5.06099	5.73194	5.4657	4.48122	4.71893	4.33221	4.62949	4.39549	4.38613	5.0682	5.10139	5.05752	4.82975	4.06802	4.72881	4.75254	4.35781	4.57636
26.1	5.77227	6.04836	6.13018	5.69323	5.79421	6.30407	6.01503	5.76569	5.3796	5.43101	5.30469	5.46172	5.35169	5.29723	5.5173	5.31512	4.7716	5.44167	5.06959	5.07075	5.06984	4.86238	5.02548	5.12902	4.93441	4.69377	3.30585	4.76946	4.5795	5.28844	5.56748	5.06927	5.83524	5.57314	4.50735	4.68323	4.33347	4.68936	4.4484	4.37283	5.07771	5.16926	5.13471	4.83405	4.07223	4.8335	4.8491	4.35435	4.58345
26.15	5.78201	6.05219	6.18173	5.72691	5.80008	6.30861	6.0287	5.77972	5.4308	5.39976	5.30814	5.49149	5.3423	5.30237	5.53212	5.31555	4.78351	5.47822	5.07058	5.07052	5.07109	4.9214	5.10786	5.11568	4.97503	4.72948	3.3052	4.78382	4.57849	5.37199	5.57639	5.07491	5.90898	5.64981	4.5954	4.72424	4.33397	4.73254	4.48617	4.36271	5.1545	5.1477	5.12072	4.90651	4.07488	4.90821	4.99193	4.35138	4.58808
26.2	5.78895	6.0548	6.21909	5.75117	5.80416	6.38059	6.03848	5.78974	5.46787	5.44574	5.31043	5.51292	5.33534	5.30589	5.54265	5.38498	4.79197	5.5046	5.07104	5.13922	5.14083	4.96395	5.16759	5.10566	5.00429	4.75523	3.37423	4.79401	4.57744	5.4318	5.58246	5.07863	5.96174	5.70467	4.73384	4.75472	4.47883	4.76357	4.51309	4.35491	5.20963	5.13163	5.11012	4.95877	4.14635	4.96164	5.16725	4.34875	4.59093
26.25	5.79383	6.05651	6.24611	5.76861	5.80693	6.43285	6.04542	5.86644	5.49467	5.47902	5.31188	5.52829	5.3301	5.30824	5.55008	5.43523	4.79791	5.52357	5.07111	5.18906	5.19135	4.99458	5.2109	5.16723	5.02532	4.84454	3.424	4.80116	4.57636	5.47467	5.58646	5.08097	5.9995	5.74394	4.75885	4.70866	4.50717	4.78575	4.53222	4.41793	5.24916	5.11954	5.102	4.99638	4.19789	4.99983	5.29106	4.41569	4.59249
26.3	5.79722	6.05757	6.26562	5.7811	5.80874	6.47075	6.05028	5.9219	5.514	5.50307	5.31271	5.60833	5.32609	5.37904	5.55525	5.5431	4.8715	5.60613	5.07091	5.22516	5.22792	5.01659	5.24224	5.21178	5.04033	4.90859	3.45997	4.80609	4.64444	5.50538	5.65801	5.0823	6.02646	5.772	4.7773	4.67446	4.52805	4.80148	4.54573	4.46367	5.27742	5.11034	5.09571	5.02333	4.23499	5.02705	5.37912	4.4642	4.59313
26.35	5.79953	6.05816	6.27964	5.85945	5.80986	6.49819	6.05363	5.96202	5.52789	5.52039	5.3131	5.66644	5.32296	5.43029	5.62795	5.62037	4.92475	5.66604	5.07051	5.25123	5.25433	5.03234	5.33578	5.24396	5.05097	5.02645	3.48597	4.80941	4.76247	5.52733	5.70982	5.08292	6.04564	5.79198	4.79072	4.64903	4.54325	4.81253	4.55518	4.49673	5.29752	5.24694	5.1604	5.04253	4.33363	5.04635	5.44197	4.4992	4.59312
26.4	5.80104	6.05842	6.28966	5.9161	5.81048	6.518	6.05587	5.991	5.6067	5.53282	5.31316	5.78026	5.32046	5.4674	5.68063	5.67588	4.96328	5.7095	5.06997	5.27	5.27335	5.04354	5.47319	5.26715	5.12816	5.11061	3.57376	4.81156	4.92457	5.54295	5.74725	5.08301	6.05919	5.80611	4.87114	4.69832	4.55415	4.8904	4.56169	4.52051	5.31169	5.41726	5.2072	5.05609	4.40392	5.05992	5.48687	4.52431	4.66232
26.45	5.80198	6.20032	6.29677	5.95709	5.87986	6.60206	6.05732	6.08172	5.66393	5.54166	5.38204	5.72307	5.38758	5.56502	5.64976	5.7867	4.99111	5.74098	5.06934	5.42719	5.35705	5.05143	5.50217	5.35413	5.11433	5.1005	3.63738	4.95678	5.03927	5.55397	5.77122	5.15198	5.93372	5.88555	4.85851	4.80738	4.63259	4.94631	4.63573	4.53749	5.32157	5.53794	5.31305	5.06556	4.38355	5.06934	5.38237	4.47277	4.71227
26.5	5.87163	6.30166	6.30176	5.98675	5.93016	6.73428	6.12674	6.07759	5.77725	5.61731	5.50105	5.68081	5.43627	5.63515	5.69601	5.86622	5.0815	5.76371	5.06863	5.46659	5.34481	5.05691	5.52293	5.3467	5.1734	5.09308	3.68363	4.98685	5.04821	5.56166	5.78987	5.20193	5.9065	5.94298	4.84914	4.88502	4.68883	5.05611	4.6197	4.47904	5.32833	5.62403	5.38865	5.07206	4.36854	5.07577	5.30445	4.43473	4.67866
26.55	5.92215	6.37441	6.3052	6.00815	5.96661	6.82901	6.17732	6.07448	5.85838	5.67207	5.58762	5.64957	5.47154	5.68563	5.72952	5.92345	5.14652	5.78006	5.13688	5.49522	5.33713	5.06065	5.53773	5.34111	5.21607	5.0875	3.71724	5.00899	5.05527	5.56694	5.80385	5.23802	5.88674	5.98441	4.84207	4.94051	4.72918	5.13533	4.60767	4.43669	5.33283	5.68565	5.4428	5.0764	4.35732	5.08002	5.2465	4.40657	4.72324
27	6.02772	6.42678	6.30751	6.02356	5.993	6.89714	6.21412	6.07205	5.91668	5.71169	5.65055	5.62647	5.49704	5.72202	5.75375	5.9647	5.19341	5.79174	5.18643	5.51594	5.33199	5.13231	5.54822	5.3368	5.24683	5.08323	3.74161	5.09619	5.1318	5.57047	5.81405	5.26401	5.94219	6.01422	4.83665	4.98024	4.82787	5.26608	4.59857	4.40572	5.3357	5.7298	5.48161	5.07917	4.34883	5.0827	5.20342	4.38563	4.75532
27.05	6.03563	6.46453	6.30901	6.03461	6.01206	6.94622	6.24083	6.07011	5.95865	5.74032	5.69624	5.75064	5.51543	5.74822	5.77121	5.99441	5.22722	5.80002	5.22235	5.53087	5.32835	5.1842	5.55558	5.40284	5.26896	5.07988	3.75922	5.15874	5.18664	5.57273	5.82133	5.28264	5.98206	6.03557	4.83242	4.93844	4.89916	5.35899	4.59161	4.38292	5.33739	5.76139	5.5094	5.08082	4.41105	5.08425	5.1714	4.36998	4.77828
27.1	6.04125	6.49176	6.30991	6.04246	6.02578	6.9816	6.26016	6.13735	5.98888	5.76097	5.72935	5.83935	5.52863	5.76706	5.85361	6.01578	5.25158	5.80582	5.24833	5.54155	5.39561	5.22178	5.56068	5.45059	5.35506	5.07719	3.84248	5.2037	5.226	5.57408	5.82637	5.2959	6.01068	6.05078	4.82906	4.90794	4.95065	5.42533	4.58622	4.50541	5.33822	5.78393	5.59908	5.08165	4.45593	5.08498	5.14754	4.42636	4.79462
27.15	6.11437	6.51136	6.37945	6.11722	6.0356	7.00708	6.2741	6.1862	6.01063	5.77581	5.82385	5.90301	5.53806	5.78055	5.84346	6.03109	5.26909	5.80981	5.26705	5.54911	5.44406	5.24893	5.56412	5.48507	5.41696	5.14372	3.90229	5.23603	5.25423	5.57476	5.82976	5.30527	6.03117	6.0615	4.82634	4.88555	4.98777	5.47279	4.58199	4.59372	5.40781	5.79992	5.66382	5.08189	4.48866	5.08512	5.34582	4.46761	4.80613
27.2	6.16741	6.52544	6.42989	6.1714	6.11142	7.02539	6.28409	6.22165	6.02624	5.78643	5.89178	5.9488	5.54473	5.79017	5.90537	6.042	5.28163	5.81248	5.28049	5.55441	5.47897	5.26849	5.63551	5.57906	5.46154	5.1921	3.94536	5.32966	5.27444	5.57496	5.90131	5.3816	6.04575	6.06897	4.82408	4.869	5.01444	5.50673	4.5786	4.65767	5.45818	5.81117	5.71057	5.08172	4.58455	5.08486	5.41383	4.57044	4.81414
27.25	6.13685	6.5355	6.46646	6.21065	6.16652	7.0385	6.2912	6.24733	6.03739	5.79396	5.94073	5.98177	5.54939	5.79695	5.95014	6.04972	5.29054	5.88339	5.29007	5.55804	5.50411	5.28252	5.68728	5.72069	5.4227	5.22722	3.97638	5.39702	5.28884	5.57482	5.95301	5.43661	6.05604	6.07407	4.82217	4.92621	5.03353	5.53096	4.57584	4.704	5.49454	5.81899	5.74427	5.08125	4.65296	5.0843	5.46253	4.64363	4.81959
27.3	6.18188	6.54266	6.49295	6.23905	6.20655	7.04783	6.29621	6.33418	6.0453	5.79925	5.97602	6.00549	5.62173	5.80169	5.98249	6.05511	5.36622	5.93479	5.29684	5.62972	5.52215	5.29252	5.72477	5.74943	5.39485	5.25266	4.0681	5.44557	5.29903	5.57444	5.99032	5.47627	6.06323	6.07745	4.89	4.96752	5.0471	5.54817	4.64268	4.73752	5.52068	5.82431	5.7685	5.08057	4.70193	5.08353	5.4974	4.69595	4.8232
27.35	6.21517	6.54769	6.51208	6.25956	6.23559	7.0544	6.29968	6.39754	6.05085	5.80291	6.00145	6.02251	5.67418	5.80494	6.00583	6.05881	5.42102	5.97202	5.30156	5.75385	5.53506	5.29957	5.75185	5.77053	5.51486	5.4121	4.13457	5.48056	5.30616	5.57389	6.01717	5.50483	6.06815	6.07959	4.93904	4.9973	5.05665	5.5603	4.76454	4.7617	5.60865	5.82782	5.78583	5.149	4.737	5.08262	5.52232	4.73339	4.82547
27.4	6.23967	6.55118	6.59553	6.27433	6.25661	7.05898	6.30204	6.44371	6.0547	5.80538	6.01973	6.03469	5.7122	5.8071	6.02262	6.06128	5.46068	5.99893	5.30479	5.84256	5.54423	5.30448	5.77135	5.85651	5.60135	5.52667	4.18274	5.50573	5.31109	5.57321	6.10512	5.52533	6.07143	6.15008	4.97449	5.01869	5.06329	5.63821	4.85122	4.77906	5.60321	5.83003	5.86835	5.19855	4.7621	5.1509	5.54005	4.76016	4.89653
27.45	6.25759	6.55354	6.65584	6.2849	6.27177	7.0621	6.37276	6.47728	6.0573	5.80698	6.03283	6.04335	5.73973	5.80848	6.03464	6.06286	5.48935	6.01832	5.30694	5.90621	5.55068	5.30783	5.78532	5.91826	5.6638	5.60928	4.21761	5.52379	5.3144	5.57246	6.16904	5.53998	6.21216	6.20109	5.00009	5.03399	5.0678	5.69447	4.91319	4.79143	5.59887	5.90044	5.85785	5.23438	4.77999	5.20033	5.55259	4.77926	4.94775
27.5	6.34077	6.55509	6.69946	6.29243	6.28265	7.06416	6.4241	6.50162	6.059	5.80796	6.04216	6.04944	5.75961	5.80928	6.04318	6.13275	5.51003	6.03224	5.37722	5.952	5.55516	5.31005	5.79526	5.96269	5.70889	5.66893	4.24281	5.53669	5.38571	5.57165	6.21542	5.55037	6.31435	6.23796	5.0185	5.04486	5.07077	5.73507	4.95761	4.80017	5.59536	5.95146	5.84995	5.26022	4.79269	5.23606	5.63085	4.7928	4.98467
27.55	6.40077	6.55605	6.66186	6.29773	6.29041	7.06545	6.46135	6.51921	6.06004	5.80848	6.04875	6.05368	5.77392	5.80967	6.04921	6.18349	5.52489	6.04216	5.42829	5.98495	5.5582	5.31144	5.80226	5.99465	5.74142	5.71202	4.26097	5.54583	5.43743	5.5708	6.24901	5.55765	6.3885	6.33531	5.03169	5.0525	5.14193	5.76429	4.98948	4.80627	5.66111	6.057	5.8439	5.27877	4.80161	5.26181	5.68742	4.80232	5.01122
28	6.4441	6.55658	6.70338	6.30141	6.29589	7.06619	6.48833	6.53186	6.06061	5.80868	6.05334	6.19872	5.78417	5.80976	6.05339	6.2203	5.53552	6.04918	5.53701	6.00865	5.6293	5.31223	5.87612	6.0176	5.76484	5.7431	4.274	5.62167	5.54639	5.56994	6.27322	5.56269	6.44225	6.40523	5.04106	5.0578	5.12038	5.78524	5.01231	4.88007	5.70891	6.13379	5.83921	5.292	4.8078	5.28029	5.72828	4.80894	5.03024
28.05	6.47542	6.55679	6.80243	6.30392	6.3689	7.06652	6.50783	6.61055	6.12971	5.87776	6.1254	6.23033	5.79146	5.80963	6.05623	6.24695	5.54307	6.05408	5.61481	6.09522	5.68089	5.31259	5.86078	6.03403	5.78163	5.76547	4.2833	5.67653	5.55181	5.63819	6.2906	5.56608	6.55262	6.45552	5.04766	5.06139	5.2482	5.80017	5.02861	4.9334	5.74357	6.18962	5.83549	5.29723	4.812	5.29347	5.82895	4.88263	5.04378
28.1	6.49803	6.55678	6.87441	6.30556	6.42185	7.06656	6.59088	6.66746	6.17991	5.92786	6.10886	6.25356	5.79658	5.80935	6.0581	6.26619	5.61732	6.05743	5.7412	6.15781	5.78727	5.31264	5.91791	6.04573	5.7936	5.78151	4.28988	5.71622	5.55647	5.68774	6.30298	5.56829	6.63169	6.49168	5.05224	5.20713	5.34016	5.81071	5.04019	5.04126	5.7686	6.23012	5.83249	5.30431	4.81478	5.44667	5.90108	4.93601	5.05333
28.15	6.51433	6.55661	6.92669	6.30659	6.46024	7.06639	6.65128	6.70862	6.21635	5.96418	6.16544	6.2705	5.80013	5.80896	6.05927	6.28002	5.67128	6.12862	5.83197	6.20307	5.79563	5.31246	5.95951	6.054	5.80207	5.79294	4.29447	5.7449	5.56018	5.72364	6.31171	5.56963	6.61741	6.51764	5.12476	5.31064	5.40652	5.81807	5.04835	5.11949	5.78657	6.25941	5.83002	5.38012	4.81651	5.55542	5.95287	5.04696	4.99081
28.2	6.59506	6.55632	6.96462	6.30716	6.48804	7.06607	6.69516	6.73838	6.3133	6.05938	6.20652	6.28274	5.87169	5.8085	6.20201	6.28991	5.71044	6.18035	5.89743	6.23577	5.87046	5.31213	5.98975	6.05976	5.80799	5.80103	4.29763	5.76557	5.63346	5.7496	6.31778	5.57035	6.67786	6.53622	5.24996	5.38461	5.45444	5.8231	5.05403	5.1762	5.79939	6.28049	5.8973	5.43458	4.88704	5.6331	5.99006	5.1261	5.01404
28.25	6.65371	6.55594	6.9921	6.3074	6.50812	7.06564	6.72699	6.75984	6.38307	6.20174	6.2363	6.29153	5.92361	5.80798	6.30392	6.29691	5.73881	6.21787	5.94472	6.25935	5.85589	5.31168	6.01166	6.06371	5.81206	5.80668	4.29974	5.7804	5.68615	5.76829	6.32192	5.57061	6.72131	6.54943	5.26765	5.43765	5.48902	5.82644	5.0579	5.21724	5.80844	6.29556	5.87674	5.47373	4.93798	5.68877	6.01672	5.18278	5.10121
28.3	6.69629	6.55551	7.01196	6.30741	6.52258	7.06513	6.75003	6.77529	6.43338	6.30339	6.25785	6.29776	5.96127	5.87635	6.37704	6.30181	5.7593	6.24504	6.04962	6.2763	5.84503	5.31115	6.09764	6.06634	5.81477	5.81055	4.30108	5.79097	5.72407	5.7817	6.32464	5.63954	6.75253	6.55876	5.2806	5.47575	5.5139	5.82856	5.06047	5.24687	5.88448	6.30625	5.86147	5.50186	4.9748	5.72871	6.03577	5.22343	5.16386
28.35	6.72717	6.55504	7.02625	6.30724	6.53295	7.06457	6.76667	6.78635	6.46969	6.37633	6.27337	6.30212	5.98853	5.99822	6.42965	6.30519	5.77405	6.26465	6.12498	6.28843	5.8369	5.37959	6.15958	6.06802	5.81651	5.81314	4.30188	5.79845	5.75135	5.79124	6.32634	5.68955	6.77492	6.56526	5.28996	5.50309	5.60206	5.82979	5.06209	5.26821	5.93938	6.38356	5.85007	5.52202	5.00135	5.75735	6.0493	5.25259	5.28077
28.4	6.74953	6.55454	7.0365	6.30695	6.54033	7.06398	6.77863	6.79422	6.49589	6.42884	6.28451	6.30512	6.00822	6.08542	6.46756	6.30745	5.78461	6.27875	6.17926	6.29705	5.83075	5.42931	6.20426	6.069	5.81754	5.81479	4.30227	5.80367	5.77093	5.86767	6.3273	5.72581	6.8606	6.63895	5.29664	5.52268	5.66548	5.83038	5.06302	5.28349	5.97898	6.43935	5.84149	5.53641	5.02045	5.77783	6.05883	5.27346	5.36428
28.45	6.76566	6.55402	7.04379	6.37562	6.54554	7.06336	6.78718	6.79976	6.51475	6.46668	6.29245	6.30711	6.0224	6.14807	6.49487	6.30889	5.79212	6.28882	6.21839	6.30311	5.82606	5.46539	6.23648	6.06947	5.88725	5.81576	4.30238	5.80725	5.85437	5.92288	6.39691	5.75203	6.92246	6.6923	5.30132	5.53666	5.71115	5.8305	5.06346	5.29437	6.0075	6.4796	5.90424	5.54661	5.03411	5.86213	6.06546	5.28832	5.42415
28.5	6.77727	6.62235	7.04893	6.35654	6.54917	7.06273	6.79324	6.80361	6.5283	6.49395	6.29805	6.37759	6.03256	6.19319	6.51452	6.37884	5.79741	6.29597	6.24659	6.30731	5.82243	5.56218	6.25968	6.06959	5.93774	5.88545	4.30228	5.80964	5.84541	5.96279	6.44736	5.77093	6.96714	6.73088	5.30454	5.54658	5.74402	5.8303	5.06354	5.30203	6.02797	6.50858	6.01898	5.62303	5.04381	5.92301	6.06998	5.29885	5.46716
28.55	6.78557	6.74376	7.05249	6.48036	6.55165	7.06208	6.86648	6.80623	6.607	6.51358	6.30194	6.42865	6.03978	6.22573	6.52861	6.42962	5.80107	6.30098	6.26687	6.31016	5.88856	5.63175	6.27634	6.06944	5.97428	5.93593	4.30203	5.88036	5.83868	5.99161	6.48388	5.78448	6.99937	6.75874	5.44968	5.55354	5.76763	5.82986	5.13252	5.44669	6.04259	6.52938	6.10239	5.67843	5.05063	5.96697	6.07296	5.30622	5.49804
29	6.86077	6.83085	7.05491	6.64427	6.55328	7.06144	6.91966	6.80795	6.66414	6.52766	6.30459	6.46566	6.04488	6.24917	6.53867	6.46646	5.80355	6.30444	6.28142	6.31202	6.00852	5.75327	6.28824	6.06911	6.0007	5.97248	4.30167	5.93166	5.83356	6.08149	6.51023	5.86387	7.02256	6.84894	5.55295	5.55836	5.78453	5.89836	5.2553	5.551	6.12232	6.54423	6.16297	5.79023	5.05535	5.99866	6.07484	5.31131	5.52017
29.05	6.91524	6.89357	7.0565	6.76124	6.5543	7.06079	6.95826	6.80902	6.63667	6.53772	6.30634	6.49244	6.04842	6.33554	6.5458	6.49312	5.80518	6.30676	6.2918	6.31317	6.09438	5.84031	6.29669	6.06864	6.01974	5.9989	4.37052	5.96883	5.89856	6.0777	6.52918	5.92121	7.03917	6.91392	5.62686	5.56162	5.79656	5.94803	5.34287	5.62654	6.17999	6.55475	6.20691	5.87024	5.05855	6.02143	6.07591	5.31474	5.53598
29.1	6.95473	6.93882	7.12673	6.84517	6.55488	7.06014	6.98625	6.80962	6.75688	6.54486	6.30744	6.51178	6.05082	6.39802	6.5508	6.58135	5.80617	6.30826	6.29915	6.3138	6.22721	5.90291	6.30263	6.06808	6.0334	6.01795	4.42037	5.9957	6.01775	6.21674	6.54274	5.96263	7.051	6.96077	5.67995	5.56375	5.80504	5.98398	5.40564	5.68134	6.22169	6.56213	6.23869	5.92769	5.12968	6.03774	6.07641	5.31697	5.47748
29.15	6.98332	6.97149	7.17761	6.90561	6.55514	7.12848	7.00649	6.80988	6.84311	6.54988	6.30805	6.5257	6.19447	6.44327	6.55425	6.6455	5.80672	6.37833	6.30429	6.31405	6.32241	5.94802	6.30674	6.06746	6.04315	6.03163	4.4565	6.01509	6.10302	6.31601	6.55237	5.99253	7.05935	6.99452	5.71813	5.56506	5.81095	6.00993	5.45074	5.72106	6.25178	6.56722	6.26163	5.969	5.18129	6.04932	6.07648	5.31832	5.50433
29.2	7.004	7.06447	7.21448	6.94921	6.55516	7.17816	7.02109	6.80988	6.90516	6.62233	6.30832	6.53567	6.29703	6.47603	6.55657	6.76361	5.87608	6.42913	6.30783	6.31403	6.39091	5.98053	6.30952	6.13574	6.05003	6.0414	4.48268	6.02901	6.16426	6.38722	6.55913	6.08321	7.06517	7.0188	5.7456	5.56578	5.81499	6.09873	5.55349	5.74979	6.27344	6.57065	6.27811	5.99869	5.21871	6.12661	6.07626	5.46204	5.52358
29.25	7.01892	7.13184	7.24118	6.98067	6.62392	7.21424	7.03157	6.80971	6.94991	6.67496	6.37731	6.54276	6.29961	6.49971	6.55807	6.84834	5.92637	6.46595	6.31021	6.31382	6.44031	6.00396	6.31133	6.18535	6.05484	6.11772	4.50161	6.03894	6.20832	6.43844	6.56381	6.14902	7.06914	7.03619	5.76533	5.56608	5.81767	6.16268	5.55753	5.77051	6.28894	6.57287	6.28988	6.02	5.17678	6.18267	6.07583	5.56424	5.53732
29.3	7.02963	7.18068	7.26048	7.00336	6.67392	7.2404	7.03905	6.80941	6.98219	6.71313	6.42744	6.61695	6.30179	6.51679	6.6279	6.90931	5.96283	6.4926	6.31173	6.31347	6.47595	6.02079	6.31244	6.22134	6.05812	6.17296	4.58411	6.04598	6.24003	6.47532	6.56696	6.19673	7.07177	7.04858	5.77945	5.56606	5.81936	6.20877	5.7031	5.78537	6.29997	6.57421	6.29822	6.03523	5.28689	6.22327	6.07524	5.63735	5.47779
29.35	7.10614	7.21607	7.27438	7.01969	6.78118	7.25932	7.04433	6.80902	7.00545	6.74079	6.46384	6.67075	6.37352	6.52907	6.67862	6.95327	5.98925	6.51186	6.31264	6.31302	6.50165	6.03284	6.31305	6.24738	6.06031	6.21293	4.64405	6.0509	6.33239	6.50186	6.56902	6.23128	7.07343	7.05735	5.78951	5.56582	5.82034	6.24199	5.80676	5.79597	6.37629	6.57492	6.30406	6.04606	5.36562	6.2526	6.07455	5.68981	5.43416
29.4	7.16176	7.24168	7.35336	7.0314	6.85829	7.27295	7.1172	6.87756	7.02218	6.76077	6.49021	6.70974	6.42525	6.53783	6.71545	6.98497	6.07721	6.5946	6.31311	6.3125	6.52013	6.04142	6.4552	6.26618	6.06169	6.24181	4.68764	6.05429	6.39914	6.52091	6.57027	6.25623	7.07438	7.06347	5.79662	5.63445	5.8208	6.26588	5.881	5.80344	6.43184	6.6443	6.30808	6.05369	5.42214	6.27371	6.07379	5.72749	5.54049
29.45	7.20218	7.32998	7.41071	7.03975	6.91389	7.28272	7.17009	6.9274	7.03417	6.77516	6.57818	6.73797	6.4626	6.54405	6.74214	7.0078	6.14113	6.65474	6.31325	6.31193	6.53338	6.04747	6.48509	6.27968	6.06249	6.3328	4.71933	6.05655	6.44742	6.53455	6.57094	6.2742	7.07482	7.06767	5.80159	5.68429	5.82088	6.28301	5.93432	5.80865	6.47221	6.69464	6.31077	6.05899	5.46277	6.28884	6.07299	5.75456	5.61773
29.5	7.30195	7.39378	7.45235	7.04566	6.95404	7.28969	7.20846	6.9636	7.04271	6.78547	6.64218	6.82838	6.48957	6.5484	6.76143	7.02421	6.18761	6.69843	6.31316	6.31133	6.54283	6.05168	6.57794	6.28933	6.13187	6.39835	4.74231	6.058	6.48231	6.54425	6.64022	6.28707	7.07489	7.07047	5.80499	5.79182	5.8207	6.29522	5.97268	5.8122	6.50145	6.73111	6.31251	6.0626	5.492	6.29959	6.07215	5.77396	5.74648
29.55	7.37384	7.43993	7.48255	7.0498	6.98303	7.43613	7.23625	6.98984	7.04875	6.79281	6.68869	6.8936	6.50901	6.5514	6.77533	7.03595	6.22137	6.73014	6.38195	6.31071	6.5495	6.05456	6.64469	6.36566	6.18225	6.44566	4.75894	6.05886	6.50749	6.5511	6.69053	6.29623	7.14373	7.07225	5.80726	5.86889	5.82033	6.30386	6.00026	5.81455	6.5931	6.75745	6.31355	6.06499	5.58254	6.30717	6.07129	5.7878	5.83837
30	7.42576	7.47332	7.50442	7.05264	7.00395	7.54101	7.25635	7.00881	7.05296	6.79798	6.72244	6.94072	6.52299	6.62245	6.78529	7.04431	6.24584	6.7531	6.43184	6.37898	6.55417	6.05647	6.69278	6.42086	6.21879	6.4798	4.77091	6.20144	6.5256	6.55586	6.727	6.37216	7.1937	7.07331	5.80871	5.9243	5.81983	6.30989	6.02006	5.81603	6.65901	6.7764	6.31408	6.06649	5.64804	6.31244	6.07043	5.79762	5.90425
30.05	7.46327	7.49745	7.5202	7.12347	7.01901	7.61646	7.27084	7.16467	7.05584	6.87078	6.74689	6.97477	6.53299	6.60505	6.79237	7.0502	6.33358	6.76968	6.46803	6.35971	6.55736	6.05767	6.72744	6.53177	6.24524	6.50442	4.7795	6.30323	6.53857	6.55912	6.82367	6.3578	7.2299	7.07383	5.80956	5.96421	5.96153	6.38286	6.03422	5.81687	6.77623	6.85963	6.38354	6.06735	5.69544	6.31601	6.06957	5.80452	5.95159
30.1	7.55961	7.51486	7.53154	7.17495	7.02981	7.67086	7.28124	7.27608	7.05776	6.92354	6.76455	6.99936	6.54011	6.59219	6.79736	7.0543	6.32717	6.78159	6.49423	6.34548	6.55949	6.05835	6.75242	6.68332	6.26151	6.52213	4.7856	6.37626	6.5478	6.56127	6.89329	6.34713	7.25607	7.07396	5.80999	6.06246	5.99051	6.43587	6.04429	5.81725	6.86093	6.91977	6.50306	6.06773	5.7297	6.31836	6.13774	5.80929	5.98563
30.15	7.62948	7.52738	7.53965	7.21231	7.03751	7.71013	7.28866	7.35611	7.05898	6.96179	6.77726	7.01708	6.54513	6.58264	6.80082	7.05709	6.32241	6.7901	6.58314	6.47618	6.56085	6.05867	6.77038	6.79166	6.27438	6.53481	4.78989	6.42882	6.55044	6.56263	6.94352	6.33913	7.27492	7.14281	5.8101	6.1335	6.01186	6.47432	6.05139	5.8173	6.9222	6.89386	6.58976	6.06778	5.75442	6.31982	6.18723	5.74334	6.01008
30.2	7.68016	7.53634	7.54539	7.2394	7.11204	7.73848	7.2939	7.41377	7.05968	6.98948	6.78635	7.0298	6.54861	6.57551	6.80317	7.05893	6.38816	6.79612	6.64729	6.56972	6.56164	6.05872	6.78324	6.8695	6.35548	6.54385	4.79286	6.46669	6.62599	6.63239	6.97976	6.40223	7.28844	7.1928	5.80998	6.18493	6.09796	6.57289	6.05633	5.81711	6.96649	6.8748	6.65275	6.13658	5.7722	6.32064	6.22311	5.76419	6.0276
30.25	7.7169	7.5427	7.54941	7.25899	7.09715	7.75892	7.29756	7.45537	7.06002	7.00949	6.79281	7.03889	6.55099	6.57013	6.8047	7.06009	6.43578	6.80033	6.69364	6.63695	6.56203	6.05857	6.7924	6.92556	6.41381	6.55022	4.79487	6.49397	6.68039	6.68304	7.00587	6.37892	7.29806	7.22903	5.8097	6.22215	6.1599	6.64373	6.0597	5.81675	6.99846	6.8607	6.69852	6.18651	5.78493	6.32099	6.24908	5.77915	6.0401
30.3	7.7435	7.54717	7.55218	7.27311	7.15511	7.77362	7.30007	7.48539	7.06009	7.0239	6.79735	7.04534	6.62144	6.56605	6.80565	7.06074	6.47025	6.80322	6.72712	6.68539	6.56212	6.05829	6.79888	6.96598	6.59986	6.6238	4.86528	6.5136	6.7196	6.71978	7.02464	6.43073	7.30485	7.25523	5.80931	6.31954	6.20453	6.69475	6.06193	5.81627	7.02149	6.91923	6.73171	6.22273	5.79398	6.321	6.33809	5.78982	6.04895
30.35	7.76271	7.55027	7.55403	7.28324	7.19719	7.78416	7.30174	7.50704	7.05996	7.03424	6.86969	7.04985	6.67264	6.5629	6.80617	7.06103	6.49517	6.80514	6.75128	6.72033	6.562	6.0579	6.8034	6.99512	6.73215	6.67717	4.91642	6.52768	6.74785	6.74639	7.03808	6.39931	7.37892	7.2741	5.80884	6.38961	6.30596	6.7315	6.06333	5.81571	7.038	6.96167	6.75573	6.24895	5.80036	6.32077	6.40222	5.79738	6.05516
30.4	7.77655	7.55237	7.55521	7.29046	7.22771	7.79166	7.3028	7.52261	7.0597	7.0416	6.92213	7.05297	6.70983	6.56045	6.80638	7.06106	6.51316	6.80637	6.83841	6.74553	6.56172	6.05745	6.80649	7.0161	6.82684	6.71584	4.95353	6.53773	6.76817	6.76561	7.04764	6.44515	7.43255	7.28765	5.87747	6.44012	6.3794	6.75796	6.06414	5.81508	7.04978	6.99239	6.77304	6.26786	5.80478	6.32037	6.44849	5.80266	6.05944
30.45	7.78646	7.55374	7.62485	7.29556	7.24981	7.86584	7.30341	7.53377	7.05934	7.0468	7.02912	7.05506	6.80726	6.5585	6.87535	7.0609	6.59504	6.80709	6.83192	6.76367	6.56134	6.05695	6.80855	7.03115	6.89489	6.74382	4.98044	6.54486	6.78274	6.71046	7.05438	6.47836	7.47136	7.29729	5.92725	6.47654	6.43263	6.77695	6.06451	5.81442	7.0581	7.01457	6.71644	6.28145	5.80779	6.31985	6.48187	5.87534	6.13137
30.5	7.79352	7.55457	7.67547	7.29912	7.33552	7.91975	7.3037	7.54172	7.12776	7.05041	7.10683	7.05641	6.80746	6.55692	6.92549	7.0606	6.58564	6.80744	6.82705	6.77669	6.56087	6.05641	6.80986	7.0419	6.9439	6.76402	4.9999	6.54985	6.79313	6.73896	7.05907	6.50238	7.4994	7.3041	5.96335	6.50279	6.47118	6.79053	6.06457	5.88274	7.06391	7.03052	6.67494	6.29115	5.80976	6.31924	6.57524	5.92813	6.18354
30.55	7.7985	7.55502	7.71223	7.30154	7.39746	7.95891	7.30376	7.54734	7.17751	7.05288	7.16332	7.05722	6.80757	6.55561	6.9619	7.06021	6.57861	6.87651	6.82332	6.78599	6.56036	6.05586	6.87955	7.04951	6.97923	6.77854	5.01393	6.5533	6.80049	6.75957	7.13096	6.5197	7.51962	7.37819	5.9895	6.52166	6.49906	6.80017	6.0644	6.00136	7.06789	7.04193	6.64445	6.29801	5.81099	6.31858	6.64293	5.96641	6.22136
31	7.80196	7.5552	7.73888	7.30315	7.44228	7.98732	7.30365	7.55126	7.21364	7.12335	7.20437	7.05764	6.87705	6.55451	6.98829	7.05975	6.57329	6.92671	6.82043	6.79259	6.55981	6.05529	6.93019	7.05486	7.00467	6.78893	5.02402	6.55562	6.80563	6.77442	7.18325	6.53213	7.53414	7.5032	6.0084	6.53517	6.5893	6.80696	6.06407	6.08768	7.07054	7.11869	6.62198	6.44505	5.81167	6.31787	6.692	6.06476	6.24872
31.05	7.80431	7.55517	7.75815	7.37301	7.47471	8.00787	7.30342	7.55394	7.3085	7.17459	7.23416	7.05777	6.92734	6.62248	7.00738	7.05924	6.56924	6.96316	6.81814	6.79723	6.62814	6.05471	6.96694	7.05855	7.02296	6.79631	5.03122	6.55713	6.80917	6.85468	7.22123	6.54101	7.54451	7.59293	6.02201	6.54479	6.65433	6.81167	6.06363	6.15044	7.07223	7.17456	6.60538	6.55003	5.81197	6.31714	6.72751	6.06532	6.26846
31.1	7.80586	7.62385	7.84092	7.4953	7.49815	8.0227	7.3031	7.55572	7.37757	7.21181	7.25573	7.0577	6.96375	6.7436	7.02114	7.1276	6.63501	6.98958	6.81629	6.80043	6.74671	6.12302	6.99356	7.06103	7.03606	6.80149	5.03632	6.55804	6.88052	6.91274	7.24876	6.54728	7.55184	7.65753	6.03176	6.55159	6.70126	6.81486	6.0631	6.19603	7.14196	7.21516	6.59307	6.62535	5.88116	6.3164	6.75317	6.06567	6.28263
31.15	7.80682	7.67381	7.90114	7.58312	7.51506	8.03334	7.30272	7.55685	7.42787	7.23882	7.2713	7.12636	6.99007	6.83049	7.03101	7.17729	6.68282	7.00868	6.81476	6.80259	6.83304	6.17268	7.01279	7.06264	7.04538	6.80507	5.03989	6.55852	6.93234	6.95474	7.26865	6.55167	7.55698	7.7041	6.0387	6.55632	6.73512	6.81696	6.1315	6.22907	7.19264	7.2446	6.58389	6.67954	6.00038	6.3848	6.77166	6.13535	6.29275
31.2	7.80736	7.7808	7.9449	7.6464	7.52722	8.04094	7.30229	7.5575	7.46444	7.25836	7.28249	7.24779	7.00908	6.89306	7.03805	7.21338	6.78836	7.16454	6.81347	6.87309	6.89585	6.27736	7.09653	7.06361	7.05197	6.80749	5.04234	6.62761	6.96993	6.98512	7.28295	6.55467	7.5605	7.73767	6.04359	6.55956	6.75951	6.81826	6.1812	6.25298	7.22942	7.26588	6.64598	6.71857	6.08686	6.4344	6.78491	6.18571	6.2999
31.25	7.80758	7.85787	7.97667	7.762	7.53592	8.04631	7.30184	7.5578	7.491	7.27245	7.29047	7.33499	7.02276	6.93821	7.04302	7.23956	6.86425	7.27599	6.81235	6.92425	6.94149	6.3536	7.08744	7.06412	7.05656	6.80906	5.04399	6.67782	6.99714	7.00704	7.29318	6.55667	7.56286	7.76184	6.04698	6.5617	6.77704	6.81898	6.21727	6.27021	7.25603	7.2812	6.76271	6.74669	6.14972	6.47035	6.79435	6.22211	6.3049
31.3	7.80759	7.91351	7.99969	7.84545	7.5421	8.05006	7.30136	7.62651	7.51022	7.28257	7.29613	7.3978	7.03257	7.04071	7.04649	7.25851	6.98876	7.35608	6.81136	6.96137	6.97462	6.40916	7.08067	7.0643	7.05971	6.81002	5.04504	6.71427	7.01678	7.02281	7.30043	6.55794	7.56437	7.7792	6.04928	6.56306	6.78958	6.81928	6.31397	6.28258	7.27523	7.29215	6.84646	6.7669	6.19541	6.56533	6.80102	6.24839	6.30833
31.35	7.80743	7.95372	8.01631	7.90583	7.61551	8.05263	7.36965	7.67655	7.52408	7.28979	7.30008	7.44314	7.10873	7.11474	7.04886	7.27216	7.07865	7.41379	6.81047	6.98827	6.99861	6.44961	7.07557	7.06424	7.06179	6.81053	5.04566	6.7407	7.0309	7.10314	7.30551	6.55868	7.56526	7.79162	6.0508	6.56384	6.79849	6.81928	6.38354	6.2914	7.289	7.29993	6.90675	6.7814	6.29966	6.63433	6.80566	6.26732	6.31062
31.4	7.80716	7.98278	8.02827	7.94953	7.66882	8.05434	7.41937	7.71294	7.53404	7.29489	7.30279	7.54542	7.16396	7.23946	7.11935	7.28197	7.14371	7.45544	6.80964	7.00773	7.01593	6.47902	7.07167	7.13291	7.06311	6.81072	5.11487	6.75982	7.041	7.1615	7.37825	6.62793	7.5657	7.80044	6.05173	6.56421	6.80476	6.81906	6.4337	6.29763	7.29883	7.30539	6.95023	6.79173	6.37452	6.68448	6.80883	6.34972	6.31207
31.45	7.8068	8.00377	8.03684	7.98116	7.7075	8.05542	7.45554	7.73936	7.54113	7.29844	7.37363	7.61945	7.20402	7.32904	7.17062	7.28895	7.19083	7.4855	6.87791	7.02175	7.02839	6.50035	7.13795	7.11392	7.06388	6.81067	5.16517	6.77359	7.04817	7.20387	7.431	6.67826	7.56582	7.80664	6.05225	6.56427	6.80911	6.81869	6.4699	6.30198	7.30576	7.30916	6.98158	6.79904	6.42842	6.72089	6.81093	6.40961	6.31292
31.5	7.80639	8.088	8.04292	8.00402	7.73554	8.05604	7.48182	7.7585	7.54614	7.30087	7.42508	7.74419	7.23305	7.3936	7.20787	7.29389	7.22495	7.50717	6.92746	7.03182	7.10694	6.51576	7.18596	7.09987	7.06424	6.81046	5.27332	6.78346	7.05319	7.23457	7.46922	6.7148	7.56571	7.81094	6.12147	6.56412	6.81206	6.8182	6.49601	6.30495	7.3106	7.31169	7.00417	6.80416	6.46727	6.74727	6.81226	6.45311	6.31333
31.55	7.80593	8.14916	8.0472	8.02051	7.75582	8.05634	7.50086	7.7723	7.54963	7.30248	7.46242	7.83383	7.25405	7.4402	7.2349	7.36649	7.24962	7.52276	6.96343	7.03899	7.16371	6.52686	7.22072	7.08944	7.06431	6.81012	5.3508	6.79049	7.05666	7.25677	7.49686	6.7413	7.56543	7.81385	6.17179	6.56382	6.814	6.81764	6.51481	6.30693	7.3139	7.31332	7.08975	6.80768	6.49526	6.76633	6.81302	6.48467	6.31343
32	7.80545	8.19356	8.05015	8.03235	7.77044	8.05639	7.51463	7.78222	7.55201	7.3035	7.48948	7.89844	7.2692	7.47386	7.25445	7.41919	7.26742	7.53393	6.9895	7.04406	7.20479	6.53479	7.24588	7.08164	7.06417	6.8097	5.40653	6.86472	7.12801	7.27277	7.51681	6.76046	7.56503	7.81576	6.20833	6.5634	6.8152	6.81703	6.52829	6.30818	7.31608	7.31431	7.1518	6.81004	6.5154	6.78003	6.81337	6.5075	6.45134
32.05	7.80494	8.22575	8.05215	8.0408	7.78095	8.05627	7.66622	7.78929	7.55358	7.30408	7.50905	7.94508	7.34953	7.42889	7.33829	7.52646	7.28022	7.54188	7.00836	7.11646	7.30376	6.54043	7.25988	7.07577	7.06387	6.87828	5.44672	6.91855	7.17979	7.28425	7.53115	6.70534	7.63352	7.81694	6.23482	6.56291	6.95743	6.81638	6.60697	6.3089	7.24832	7.38396	7.12763	6.81156	6.52985	6.78984	6.81342	6.52396	6.55169
32.1	7.80443	8.24906	8.05345	8.04679	7.78845	8.05603	7.77483	7.79429	7.6236	7.30434	7.52315	7.97877	7.40771	7.39604	7.39891	7.67706	7.28936	7.61652	7.02196	7.16911	7.30645	6.54438	7.27167	7.0713	7.06347	6.92806	5.47572	6.95757	7.21735	7.29244	7.54141	6.66495	7.75466	7.81759	6.32291	6.56236	7.05917	6.8157	6.66407	6.30924	7.26776	7.43453	7.10982	6.81246	6.54016	6.79679	6.81326	6.53576	6.62468
32.15	7.8039	8.26589	8.05424	8.05099	7.79376	8.19668	7.85298	7.79778	7.67448	7.30438	7.53327	8.00307	7.44985	7.37196	7.44278	7.78495	7.29585	7.60176	7.03171	7.20736	7.30823	6.5471	7.28114	7.06787	7.063	6.96418	5.49664	6.98583	7.24455	7.29822	7.54868	6.7027	7.8417	7.81785	6.387	6.56177	7.13227	6.81502	6.7055	6.3093	7.28174	7.4712	7.09665	6.81292	6.54746	6.80166	6.81295	6.54417	6.67771
32.2	7.80338	8.278	8.12383	8.05388	7.86663	8.29763	7.90937	7.80017	7.78038	7.37321	7.54048	8.02057	7.48036	7.35426	7.47453	7.86256	7.36952	7.65912	7.03867	7.30553	7.37837	6.54893	7.28846	7.0652	7.06247	6.99036	5.5117	7.00625	7.2642	7.30225	7.55379	6.80246	7.90441	7.81784	6.4336	6.63006	7.18492	6.81432	6.73553	6.37828	7.29174	7.49774	7.15529	6.81305	6.55258	6.80502	6.81253	6.55011	6.7162
32.25	7.80285	8.356	8.17433	8.05582	7.91951	8.37036	7.95012	7.80175	7.85744	7.42327	7.54557	8.03313	7.43339	7.34119	7.49749	7.91853	7.42298	7.70104	7.04358	7.37628	7.42928	6.61919	7.29397	7.06307	7.0619	7.00929	5.52252	7.02096	7.27834	7.305	7.55731	6.87415	7.81287	7.81763	6.46742	6.67968	7.22287	6.81362	6.75725	6.49732	7.29884	7.5169	7.19811	6.81296	6.55611	6.94556	6.81203	6.55423	6.74406
32.3	7.80232	8.41252	8.21096	8.05706	7.95786	8.42287	7.97956	7.80275	7.91348	7.52855	7.54912	8.0421	7.46799	7.3315	7.51405	7.95893	7.46175	7.7316	7.047	7.42737	7.46621	6.67025	7.298	7.06135	7.06131	7.02293	5.53025	7.03151	7.28846	7.30682	7.55969	6.99606	7.8127	7.81727	6.49194	6.78671	7.25021	6.81292	6.7729	6.58374	7.30381	7.53067	7.2293	6.8127	6.55848	7.04771	6.81148	6.55704	6.76418
32.35	7.80179	8.45349	8.23752	8.0578	7.98566	8.46081	8.00081	7.80332	7.9542	7.60519	7.55154	8.04845	7.49304	7.32427	7.52596	7.91852	7.48983	7.7538	7.04934	7.4643	7.49297	6.70731	7.30086	7.05993	7.12958	7.03271	5.53574	7.03904	7.29566	7.30797	7.62999	7.08392	7.81271	7.81681	6.50965	6.86364	7.26988	6.8812	6.78413	6.64659	7.30724	7.54051	7.25196	6.81232	6.56001	7.12195	6.95254	6.55889	6.77866
32.4	7.80127	8.48317	8.25672	8.05817	8.00576	8.48822	8.01613	7.87264	7.98373	7.66095	7.55315	8.05289	7.51114	7.38787	7.53448	7.88912	7.51012	7.76987	7.05089	7.49097	7.51232	6.73419	7.37232	7.20008	7.1792	7.03968	5.6086	7.04435	7.36993	7.30863	7.68112	7.14739	7.81268	7.88534	6.52241	6.91909	7.28398	6.93084	6.86155	6.76388	7.30954	7.61651	7.3384	6.81186	6.56092	7.17587	7.12519	6.56005	6.78901
32.45	7.80075	8.50464	8.27058	8.05828	8.02027	8.508	8.02714	7.92303	8.00511	7.70147	7.55416	8.05595	7.52418	7.43406	7.54053	7.86761	7.52474	7.78145	7.05186	7.51021	7.52625	6.75363	7.42407	7.30048	7.21525	7.04459	5.59258	7.04806	7.35468	7.30893	7.71826	7.19329	7.81256	7.93508	6.53156	6.9591	7.29403	6.96687	6.91761	6.84802	7.31102	7.67176	7.4008	6.81133	6.5614	7.21498	7.24864	6.5607	6.79637
32.5	7.86927	8.52012	8.28053	8.0582	8.03069	8.52224	8.035	7.95964	8.02054	7.73087	7.55474	8.058	7.53353	7.46758	7.54479	7.921	7.53522	7.78974	7.05241	7.52404	7.53624	6.76766	7.46153	7.3727	7.24138	7.04801	5.58076	7.05059	7.34338	7.30898	7.74518	7.22647	7.81233	7.97115	6.53807	6.98797	7.30115	6.99297	6.95821	6.90859	7.3119	7.71186	7.4459	6.87975	6.56156	7.2433	7.33738	6.56098	6.80153
32.55	7.91907	8.53124	8.28763	8.05798	8.03813	8.53245	8.04058	7.98619	8.03162	7.75216	7.555	8.05932	7.54018	7.49187	7.54773	7.95968	7.54269	7.86492	7.05266	7.53396	7.54335	6.84668	7.48863	7.42479	7.26029	7.05034	5.57199	7.05228	7.33496	7.30884	7.76465	7.25043	7.81201	7.99728	6.54266	7.00878	7.30612	7.01183	6.98758	6.95226	7.31236	7.74092	7.47848	6.92949	6.56148	7.26376	7.40136	6.561	6.8051
33	7.95525	8.53919	8.29266	8.05766	8.0434	8.53972	8.04449	8.00541	8.03954	7.76754	7.55503	8.06011	7.54487	7.50944	7.54972	7.98768	7.54796	7.91941	7.12163	7.54101	7.54836	6.90417	7.50821	7.46239	7.27392	7.12077	5.56545	7.05334	7.32864	7.30856	7.84839	7.2677	7.95272	8.01615	6.6153	7.02374	7.30954	7.02541	7.00878	6.98376	7.31249	7.76192	7.502	6.9656	6.56124	7.27848	7.44755	6.69885	6.87671
33.05	7.98151	8.54482	8.29618	8.05726	8.04709	8.54487	8.0472	8.01928	8.04515	7.77859	7.5549	8.0605	7.54814	7.5221	7.55102	8.00792	7.55163	7.95891	7.17179	7.54598	7.55185	6.94595	7.52231	7.55906	7.28369	7.17197	5.56054	7.1229	7.32385	7.30819	7.90895	7.2801	7.98229	8.02973	6.66788	7.03445	7.31183	7.03514	7.02404	7.00645	7.31241	7.77704	7.51894	6.99176	6.56088	7.28901	7.4809	6.79919	6.92862
33.1	8.00054	8.54877	8.29859	8.12569	8.11865	8.61751	8.04902	8.1707	8.04908	7.85587	7.55466	8.06062	7.61925	7.60055	7.55181	8.0225	7.55414	7.9875	7.20823	7.54944	7.55421	6.97628	7.53241	7.70085	7.29066	7.20917	5.55682	7.17346	7.32018	7.30775	7.95276	7.28896	8.00405	8.10835	6.70597	7.11122	7.3133	7.11134	7.03498	7.02277	7.31216	7.78788	7.53109	7.01067	6.56044	7.2965	7.50495	6.87218	6.96623
33.15	8.01428	8.55149	8.3002	8.17545	8.17064	8.60128	8.0502	8.27926	8.05178	7.91185	7.62323	8.06053	7.67098	7.65741	7.6212	8.03296	7.55579	8.00817	7.23466	7.5518	7.55577	6.99825	7.60881	7.80253	7.29557	7.23617	5.55397	7.21018	7.38629	7.30727	7.98443	7.29523	8.01992	8.1655	6.73355	7.16689	7.31417	7.16657	7.04276	7.03446	7.31179	7.79559	7.53976	7.02429	6.55993	7.30176	7.52226	6.92523	6.99345
33.2	8.02417	8.62218	8.30122	8.21162	8.20839	8.6583	8.05091	8.35742	8.05359	7.95243	7.74443	8.0603	7.70856	7.69863	7.67166	8.04042	7.55683	8.02306	7.25379	7.6223	7.55673	7.01412	7.66422	7.87572	7.29898	7.25572	5.55175	7.30715	7.43433	7.30675	8.0073	7.29963	8.03142	8.20702	6.75349	7.20727	7.31461	7.2066	7.04826	7.04278	7.3804	7.80102	7.5459	7.03405	6.55939	7.30541	7.53466	6.96375	7.01311
33.25	8.03126	8.60474	8.30182	8.23786	8.23575	8.69972	8.05128	8.41382	8.05474	7.98182	7.83155	8.05997	7.73583	7.72849	7.70831	8.04569	7.55742	8.03374	7.2676	7.67352	7.55727	7.02554	7.70442	7.92851	7.30131	7.26982	5.61885	7.37707	7.46921	7.30622	8.02377	7.30266	8.03968	8.23713	6.76786	7.23652	7.31473	7.23558	7.05208	7.04865	7.43027	7.80478	7.69163	7.04099	6.55882	7.30787	7.5435	6.99165	7.02725
33.3	8.10547	8.59185	8.30211	8.32666	8.25556	8.72977	8.05141	8.45456	8.05542	8.00308	7.89437	8.05955	7.75556	7.75009	7.7349	8.04937	7.55768	8.04136	7.27752	7.71073	7.55749	7.10301	7.73354	7.96663	7.30284	7.27995	5.66765	7.42758	7.49448	7.44699	8.03558	7.30469	8.11517	8.25892	6.84729	7.25766	7.31463	7.32649	7.05468	7.05275	7.46647	7.80734	7.72463	7.04588	6.55823	7.30947	7.54975	7.01181	7.03738
33.35	8.15936	8.65114	8.30218	8.39088	8.26984	8.75153	8.05136	8.484	8.05576	8.01841	8.00947	8.05909	7.7698	7.76567	7.75414	8.05189	7.55771	8.04675	7.35399	7.73771	7.55749	7.15917	7.7546	7.99415	7.3038	7.28719	5.70314	7.46408	7.51274	7.54788	8.04399	7.306	8.16978	8.27464	6.90495	7.2729	7.31436	7.39214	7.05639	7.05554	7.4927	7.80902	7.74884	7.11821	6.55763	7.31046	7.55411	7.02633	7.04457
33.4	8.26906	8.69425	8.30208	8.43736	8.28011	8.76725	8.05119	8.50525	8.12475	8.02943	8.09268	8.05859	7.78003	7.77688	7.76803	8.05356	7.55757	8.0505	7.4094	7.75724	7.62624	7.19988	7.7698	8.01397	7.30433	7.2923	5.72892	7.49046	7.52589	7.62049	8.04994	7.30678	8.2093	8.28592	6.94681	7.28384	7.38292	7.4396	7.05747	7.0574	7.51166	7.87894	7.83675	7.17082	6.55703	7.31098	7.55709	7.03674	7.04963
33.45	8.34814	8.72556	8.43969	8.471	8.28744	8.77856	8.05092	8.52055	8.17491	8.03731	8.15294	8.05806	7.78733	7.78489	7.77801	8.05462	7.5573	8.05307	7.44957	7.77132	7.67624	7.22938	7.78071	8.02822	7.30456	7.36504	5.74761	7.50949	7.53531	7.67287	8.05409	7.30718	8.16878	8.29396	6.97719	7.29163	7.43275	7.40365	7.05807	7.05857	7.52531	7.92977	7.90015	7.20902	6.55642	7.31118	7.55907	7.04414	7.05314
33.5	8.40527	8.74826	8.47104	8.49532	8.29263	8.78665	8.11959	8.53153	8.21136	8.04289	8.19661	8.12643	7.79251	7.79058	7.8545	8.05523	7.55695	8.05478	7.47867	7.78144	7.71255	7.3195	7.7885	8.03842	7.30457	7.41785	5.76112	7.52317	7.54201	7.71069	8.05692	7.3073	8.13906	8.29965	6.99919	7.29714	7.46892	7.44769	7.05834	7.05924	7.53509	7.96668	7.94594	7.23672	6.55582	7.31115	7.56033	7.04935	7.05551
33.55	8.44659	8.76466	8.49377	8.51288	8.29627	8.79239	8.16955	8.53937	8.2378	8.04681	8.22823	8.17616	7.79613	7.79458	7.90995	8.05551	7.55653	8.05586	7.49973	7.78866	7.73888	7.38506	7.79402	8.04566	7.37318	7.45617	5.77085	7.53298	7.54672	7.738	8.05881	7.30723	8.11719	8.30361	7.01249	7.30098	7.49512	7.54905	7.05836	7.05955	7.54205	7.99343	7.97902	7.32679	6.55521	7.38001	7.56105	7.05296	7.05705
34	8.47648	8.77648	8.57908	8.52552	8.29877	8.79642	8.20586	8.54491	8.25694	8.0495	8.25109	8.21228	7.86775	7.79734	7.95014	8.05556	7.55607	8.05648	7.51493	7.79377	7.75793	7.43276	7.79788	8.05076	7.49471	7.48394	5.77782	7.53996	7.61906	7.82721	8.06	7.30701	8.17021	8.30631	7.02329	7.3036	7.51406	7.62238	7.12711	7.0596	7.54695	8.01277	8.00288	7.3918	6.62356	7.42999	7.63037	7.05541	7.12689
34.05	8.49809	8.78495	8.71284	8.53457	8.36952	8.86815	8.23222	8.61757	8.20184	8.05132	8.2676	8.23848	7.91973	7.7992	7.97487	8.05544	7.69668	8.05677	7.59526	7.79733	7.77166	7.46741	7.86962	8.0543	7.582	7.50403	5.78278	7.54488	7.60258	7.89179	8.12942	7.30668	8.20865	8.3081	7.03164	7.30534	7.52769	7.6755	7.1082	7.05946	7.61924	8.02671	8.02007	7.36936	6.74496	7.39733	7.68074	7.05702	7.17765
34.1	8.51367	8.79098	8.80899	8.54101	8.42091	8.92029	8.25131	8.67044	8.1615	8.05248	8.27946	8.25744	7.95745	7.80041	8.06692	8.1241	7.79753	8.05682	7.58423	7.79978	7.78152	7.49255	7.92173	8.05669	7.64491	7.51852	5.78627	7.54831	7.65937	7.93858	8.17993	7.30629	8.23649	8.30923	7.03788	7.30644	7.53745	7.71396	7.09424	7.20054	7.67179	8.03669	8.0324	7.42222	6.83205	7.37331	7.71729	7.12697	7.21451
34.15	8.52488	8.79522	8.80804	8.54555	8.45821	8.95816	8.33454	8.70887	8.1319	8.05318	8.28794	8.27112	7.9848	7.80114	8.13348	8.24526	7.87014	8.0567	7.64522	7.8014	7.78856	7.51075	7.95955	8.05826	7.69032	7.52892	5.78868	7.55064	7.7006	7.97248	8.21665	7.30584	8.25663	8.30987	7.04244	7.30706	7.54438	7.7418	7.08387	7.30158	7.70996	8.0438	8.04119	7.46048	6.89475	7.35559	7.74378	7.17778	7.24124
34.2	8.5329	8.79816	8.8075	8.5487	8.48526	9.05431	8.39485	8.73676	8.11015	8.05353	8.29396	8.34982	8.00459	7.80153	8.18167	8.33242	7.92254	8.05645	7.68947	7.87145	7.86278	7.52386	7.98696	8.05923	7.72313	7.6056	5.85939	7.55219	7.73051	7.997	8.24328	7.30535	8.27114	8.31016	7.04569	7.30735	7.54927	7.7619	7.07615	7.37426	7.80804	8.0488	8.11656	7.48817	6.93998	7.34248	7.76292	7.21466	7.26057
34.25	8.53861	8.8692	8.80712	8.55084	8.50484	9.12435	8.50922	8.75695	8.23437	8.05364	8.29819	8.40709	8.01887	7.80167	8.21656	8.3953	7.9604	8.05612	7.65253	7.92236	7.9166	7.53327	8.00678	8.05977	7.81623	7.6612	5.91078	7.55315	7.75216	8.0147	8.26254	7.30485	8.35095	8.3102	7.04795	7.30739	7.55265	7.77636	7.07035	7.42666	7.87876	8.05227	8.17125	7.50816	6.97264	7.33275	7.7767	7.24139	7.27451
34.3	8.54262	8.98982	8.80679	8.55225	8.51897	9.17536	8.59165	8.77153	8.18501	8.05357	8.30111	8.44871	8.09801	7.80162	8.2418	8.44073	8.05722	8.05572	7.69444	7.95934	7.95563	7.53998	8.02108	8.05998	7.81444	7.70153	5.94811	7.5537	7.7678	8.09689	8.27643	7.37337	8.40784	8.31005	7.04946	7.30726	7.55494	7.85611	7.13485	7.46448	7.92984	8.12377	8.1419	7.52255	6.9962	7.3945	7.78657	7.26071	7.2845
34.35	8.5454	9.0776	8.80645	8.55313	8.52913	9.21245	8.6512	8.782	8.14866	8.05337	8.30308	8.47893	8.15558	7.94251	8.26003	8.47357	8.12732	8.19621	7.79517	7.98615	7.98391	7.54471	8.03135	8.05997	7.88216	7.73076	5.9752	7.55394	7.77904	8.15641	8.28638	7.56684	8.44949	8.30978	7.05043	7.307	7.55643	7.91389	7.25315	7.49178	7.96676	8.17569	8.12031	7.53287	7.01318	7.50832	7.79359	7.27464	7.29161
34.4	8.54729	9.14146	8.87527	8.55361	8.53639	9.23937	8.69428	8.78949	8.26165	8.05308	8.30435	8.57082	8.19742	8.11492	8.27316	8.56676	8.17813	8.29708	7.93904	8.00555	8.07415	7.54801	8.03867	8.05979	7.93129	7.75191	5.99483	7.55396	7.85583	8.19953	8.29347	7.70493	8.55059	8.30941	7.05099	7.30664	7.55734	7.95574	7.33813	7.51145	7.99342	8.21336	8.10439	7.54022	7.02537	7.59104	7.86781	7.28463	7.29663
34.45	8.54852	9.18788	8.9252	8.55382	8.61042	9.18997	8.65604	8.79478	8.343	8.05272	8.30512	8.63719	8.22781	8.23855	8.28257	8.63425	8.21494	8.2318	8.04235	8.01955	8.13939	7.55025	8.04385	8.05949	7.96691	7.76717	6.00902	7.62273	7.91172	8.23075	8.29847	7.80408	8.62347	8.30897	7.05125	7.30622	7.55784	7.98603	7.39938	7.52558	8.01265	8.24065	8.09259	7.54541	7.03409	7.65123	7.9216	7.36106	7.30012
34.5	8.54928	9.22158	8.96142	8.55382	8.66427	9.15378	8.62812	8.79849	8.40172	8.05232	8.30552	8.68519	8.24984	8.32761	8.35846	8.614	8.24159	8.18367	8.11682	8.02961	8.18661	7.55173	8.11639	8.05911	7.99271	7.84758	6.01924	7.67275	8.02332	8.25331	8.37114	7.87553	8.67609	8.30848	7.05129	7.30576	7.55803	8.00791	7.44359	7.5357	8.02647	8.26037	8.08381	7.54903	7.04028	7.76615	7.9606	7.41646	7.30249
34.55	8.54969	9.246	8.98766	8.55367	8.70342	9.19604	8.60766	8.80103	8.51393	8.12082	8.30566	8.71992	8.26576	8.39193	8.41355	8.73921	8.26085	8.28756	8.24107	8.03679	8.22078	7.55266	8.16915	8.05866	8.01134	7.90584	6.02656	7.70909	8.10364	8.26958	8.4239	7.92711	8.71411	8.30797	7.05118	7.30527	7.62692	8.02368	7.47553	7.5429	8.03636	8.27458	8.07722	7.5515	7.04462	7.84879	7.98883	7.45661	7.30405
35	8.61881	9.26366	9.00663	8.55342	8.73184	9.22675	8.66178	8.80273	8.59509	8.23956	8.30561	8.81429	8.27722	8.43844	8.45352	8.82933	8.27472	8.36241	8.33058	8.04187	8.24549	7.62219	8.20749	8.05818	8.02477	7.94806	6.03178	7.73546	8.1616	8.28127	8.46216	7.96439	8.74158	8.30743	7.12023	7.37371	7.67702	8.03499	7.49857	7.54797	8.0434	8.28477	8.07225	7.55313	7.11666	7.90838	8.00923	7.48567	7.30502
35.05	8.66909	9.27638	9.02031	8.55309	8.75243	9.24902	8.70106	8.80381	8.65387	8.32605	8.30542	8.81363	8.28542	8.47209	8.48249	8.89436	8.28466	8.41645	8.39521	8.04543	8.26332	7.67274	8.2353	8.05767	8.03439	7.97864	6.10454	7.75456	8.20347	8.28961	8.48989	7.99131	8.76138	8.30688	7.1703	7.4235	7.7134	8.04305	7.51518	7.55149	8.04835	8.29203	8.1374	7.55416	7.169	7.95141	8.02393	7.50668	7.37457
35.1	8.70564	9.2855	9.03014	8.62164	8.76731	9.26512	8.72954	8.80445	8.76689	8.46071	8.30512	8.81299	8.29126	8.49641	8.50345	8.94135	8.29175	8.4555	8.44194	8.04787	8.34557	7.70945	8.25543	8.05713	8.04124	8.00076	6.15737	7.76834	8.23371	8.29553	8.50992	8.01073	8.77563	8.30631	7.20662	7.45967	7.73978	8.04874	7.59625	7.55388	8.05178	8.29715	8.25585	7.55475	7.207	7.98248	8.03448	7.52181	7.42513
35.15	8.73216	9.29199	9.03715	8.67151	8.77802	9.34624	8.75016	8.80476	8.84838	8.55749	8.37371	8.81235	8.29536	8.51395	8.51858	8.97531	8.29675	8.48373	8.47573	8.0495	8.40514	7.66713	8.26995	8.05659	8.04607	8.01671	6.19575	7.84771	8.25554	8.29967	8.52436	8.02469	8.78583	8.37459	7.23295	7.48591	7.82876	8.05272	7.72667	7.55545	8.05411	8.30071	8.34108	7.55502	7.23455	8.0049	8.04199	7.53267	7.46183
35.2	8.75138	9.29657	9.04212	8.70776	8.78568	9.40503	8.76505	8.80483	8.90727	8.62726	8.4236	8.81172	8.36728	8.52657	8.52945	8.99984	8.30024	8.50411	8.50015	8.11947	8.44831	7.70504	8.28039	8.19698	8.04943	8.02818	6.2236	7.90522	8.27125	8.30252	8.53472	8.0347	8.79309	8.42427	7.252	7.5049	7.96261	8.05543	7.8203	7.55643	8.1244	8.30313	8.40256	7.55505	7.32446	8.02104	8.04729	7.54042	7.48844
35.25	8.76526	9.29975	9.04559	8.73406	8.79112	9.44764	8.77577	8.80473	8.94986	8.67766	8.45986	8.81109	8.41953	8.5356	8.53722	9.01751	8.30262	8.51879	8.51775	8.17037	8.47958	7.73256	8.28785	8.29776	8.05172	8.03638	6.24379	7.94691	8.28253	8.30443	8.5421	8.04182	8.79821	8.4604	7.26575	7.58817	8.05943	8.05724	7.88776	7.55697	8.17555	8.30474	8.44697	7.55492	7.38937	8.03261	8.05099	7.61482	7.50768
35.3	8.84468	9.30191	9.1172	8.75311	8.79493	9.47851	8.78343	8.80451	8.98067	8.71408	8.48616	8.87948	8.45746	8.54203	8.54273	9.03022	8.30419	8.59847	8.5304	8.20736	8.50219	7.82141	8.29313	8.37038	8.05323	8.0422	6.32817	8.04719	8.29057	8.30566	8.6163	8.04684	8.87089	8.48662	7.27564	7.64844	8.0605	8.05838	7.93645	7.5572	8.21273	8.30574	8.47905	7.62358	7.43631	8.04086	8.05351	7.66891	7.59048
35.35	8.90224	9.30333	9.16917	8.76687	8.79757	9.50083	8.78888	8.8042	9.00292	8.74041	8.57491	8.92916	8.48496	8.54655	8.54659	9.0393	8.30517	8.65633	8.53944	8.30436	8.51851	7.88608	8.29682	8.42281	8.05417	8.04628	6.38918	8.11959	8.29626	8.30639	8.67025	8.05034	8.92365	8.50561	7.2827	7.69211	8.06111	8.05903	7.97161	7.55721	8.23971	8.3063	8.50221	7.6735	7.47026	8.0467	8.05518	7.7082	7.58181
35.4	8.94399	9.30421	9.20688	8.77676	8.79935	9.51694	8.79271	8.80383	9.01896	8.7594	8.63912	8.96523	8.50486	8.54969	8.54926	9.04575	8.3747	8.69832	8.54586	8.37439	8.53024	7.93311	8.29936	8.4607	8.0547	8.0491	6.43335	8.17195	8.30023	8.30676	8.70944	8.05272	8.96193	8.51932	7.28772	7.72372	8.06138	8.05934	7.99699	7.55705	8.25923	8.30655	8.51889	7.70979	7.4948	8.11977	8.05622	7.73669	7.64391
35.45	8.97425	9.3047	9.23422	8.78384	8.80049	9.52853	8.79536	8.80341	9.03048	8.77308	8.68562	8.99138	8.51922	8.55182	8.55104	9.05028	8.42524	8.72877	8.55037	8.42503	8.53862	7.96726	8.30105	8.48808	8.05493	8.051	6.46533	8.20983	8.30297	8.30686	8.73786	8.05429	8.98967	8.52917	7.29123	7.81648	8.0614	8.05939	8.01528	7.55677	8.20434	8.30656	8.53087	7.73612	7.51251	8.17287	8.05682	7.7573	7.68917
35.5	8.99616	9.30491	9.254	8.78886	8.93918	9.53682	8.79715	8.80297	9.03871	8.78288	8.7193	9.01029	8.52954	8.55321	8.55219	9.05341	8.46196	8.75082	8.55349	8.46167	8.54457	7.99203	8.30214	8.50783	8.05494	8.05223	6.48847	8.23723	8.30479	8.30678	8.75842	8.05527	9.00973	8.53621	7.29365	7.88351	8.13019	8.05926	8.02843	7.62532	8.16417	8.30641	8.53942	7.75518	7.52524	8.21141	8.19808	7.77216	7.7221
35.55	9.01198	9.30491	9.26828	8.86157	9.04016	9.61172	8.79832	8.87154	9.04455	8.78986	8.74366	9.02393	8.60583	8.55408	8.55288	9.05552	8.48858	8.76673	8.5556	8.48817	8.54874	8.00994	8.30277	8.52205	8.0548	8.05298	6.5052	8.25701	8.37491	8.30656	8.77325	8.05582	9.02419	8.61047	7.29528	7.93202	8.18017	8.059	8.03782	7.67518	8.13472	8.30615	8.54547	7.76894	7.46538	8.23935	8.29948	7.85233	7.74602
36	9.02338	9.30476	9.27855	8.9853	9.11366	9.66619	8.79903	8.92143	9.04865	8.7948	8.76125	9.03372	8.66134	8.62349	8.55323	9.0569	8.50784	8.84761	8.55696	8.5073	8.55162	8.02286	8.37215	8.60135	8.05454	8.05337	6.51724	8.27126	8.4259	8.30625	8.7839	8.05607	9.03457	8.66437	7.36538	7.96712	8.21645	8.05864	8.0445	7.71141	8.11308	8.3058	8.54972	7.84829	7.49052	8.25955	8.37252	7.91035	7.76333
36.05	9.1005	9.3045	9.28589	9.00405	9.16712	9.70577	8.79941	9.028	9.05147	8.79824	8.70487	9.0407	8.70167	8.60504	8.55334	9.05773	8.52174	8.90621	8.55779	8.45202	8.55356	8.03212	8.42255	8.5899	8.0542	8.12242	6.52589	8.28149	8.46292	8.3749	8.7915	8.12498	8.97305	8.56677	7.34736	7.92334	8.24275	8.12713	8.04919	7.73768	8.1659	8.37422	8.55264	7.90579	7.50869	8.27411	8.42524	7.95237	7.77581
36.1	9.15659	9.30417	9.2911	9.08773	9.20597	9.73448	8.79955	9.17447	9.05337	8.80059	8.73263	9.04563	8.73095	8.59143	8.55327	9.05818	8.53172	8.94868	8.55823	8.41158	8.55481	8.03873	8.45915	8.58139	8.05381	8.17266	6.53206	8.28878	8.48977	8.42478	8.79687	8.1751	8.92798	8.56269	7.47468	7.8913	8.26177	8.17692	8.05243	7.75668	8.20434	8.567	8.5546	7.94746	7.52179	8.28456	8.39356	7.98279	7.78476
36.15	9.19736	9.30378	9.29475	9.14821	9.23415	9.75526	8.79952	9.28045	9.0546	8.80215	8.75272	9.04907	8.75215	8.58134	8.55307	9.05834	8.53884	8.97944	8.55839	8.38195	8.55556	8.0434	8.48569	8.57503	8.05337	8.20916	6.53643	8.29394	8.50919	8.461	8.80062	8.21151	8.89491	8.55972	7.56611	7.8678	8.27548	8.21309	8.05463	7.7704	8.23226	8.70504	8.55587	7.97765	7.53118	8.292	8.4401	8.00477	7.86044
36.2	9.22697	9.30336	9.29726	9.19198	9.25456	9.77027	8.79936	9.35728	9.05534	8.80314	8.76722	9.05142	8.76746	8.64276	8.62172	9.05829	8.54388	9.0017	8.55834	8.42919	8.55595	8.04665	8.5049	8.57023	8.05291	8.23564	6.53948	8.36661	8.52319	8.48727	8.80318	8.23792	8.8706	8.62702	7.632	7.91956	8.28531	8.23933	8.05606	7.84972	8.25249	8.80436	8.55662	8.14144	7.53788	8.29726	8.47374	8.02061	7.84612
36.25	9.24843	9.37193	9.29895	9.2935	9.26929	9.78105	8.79911	9.27428	9.05572	8.8037	8.77765	9.05298	8.77848	8.6185	8.67167	9.0581	8.5474	9.01775	8.55815	8.46348	8.55608	8.04887	8.58831	8.56656	8.12136	8.25481	6.54158	8.41941	8.53325	8.50629	8.73593	8.25705	8.92169	8.67578	7.67958	7.95713	8.29231	8.25832	8.05694	7.90716	8.26711	8.87603	8.55701	8.25876	7.61176	8.30093	8.49805	8.03199	7.83554
36.3	9.26395	9.42179	9.30004	9.3669	9.27988	9.78876	8.79879	9.21399	9.05584	8.80396	8.78511	9.05396	8.78636	8.60065	8.70797	9.0578	8.54981	9.0293	8.55785	8.48834	8.55602	8.05033	8.64872	8.56373	8.17117	8.33826	6.54298	8.45774	8.54041	8.52001	8.68667	8.27085	8.95879	8.78122	7.71397	7.98437	8.29725	8.27202	8.05741	7.94878	8.3472	8.92782	8.55712	8.34317	7.66539	8.30343	8.51557	8.04011	7.82767
36.35	9.27513	9.45801	9.30069	9.42006	9.28746	9.79423	8.79843	9.17004	9.05578	8.80401	8.79041	9.05452	8.79196	8.58747	8.8044	9.05743	8.55142	9.03755	8.55747	8.50633	8.62475	8.05126	8.69249	8.56151	8.20737	8.39866	6.54386	8.48553	8.54548	8.52986	8.71774	8.28076	8.98571	8.85738	7.73881	8.00408	8.30068	8.28186	8.05759	7.97892	8.40522	8.96527	8.55705	8.40406	7.70431	8.30509	8.52816	8.04587	7.89082
36.4	9.28314	9.55322	9.30102	9.45855	9.29283	9.79805	8.79804	9.20547	9.05558	8.80389	8.79412	9.12368	8.79589	8.64624	8.87406	9.057	8.55243	9.04341	8.62592	8.51931	8.67474	8.05178	8.72419	8.62866	8.23363	8.44241	6.54439	8.50564	8.54901	8.60581	8.81228	8.28784	9.00519	8.91248	7.75674	8.01831	8.30302	8.28887	8.05756	8.00072	8.44727	8.99234	8.55683	8.44804	7.73252	8.30613	8.53717	8.04989	7.9367
36.45	9.35804	9.62251	9.30113	9.48642	9.29659	9.80069	8.79763	9.23193	9.05528	8.87268	8.79668	9.17398	8.7986	8.76023	8.92446	9.05653	8.55303	9.04753	8.67571	8.52864	8.71106	8.05202	8.67806	8.67748	8.25266	8.54322	6.54464	8.52015	8.55143	8.66105	8.80985	8.29285	9.01925	8.95236	7.76965	8.02853	8.30456	8.29383	8.05737	8.01645	8.47772	9.01186	8.55652	8.47981	7.75292	8.30672	8.54357	8.05265	7.96999
36.5	9.41243	9.67293	9.37001	9.50655	9.29918	9.80246	8.7972	9.25074	9.05492	8.92267	8.79841	9.21054	8.80043	8.84234	8.96093	9.05604	8.55331	9.05037	8.71189	8.5353	8.7374	8.05204	8.64428	8.71295	8.26639	8.61641	6.5447	8.53057	8.55303	8.70121	8.80834	8.36548	9.02936	9.05112	7.77891	8.03583	8.30552	8.29729	8.05708	8.02776	8.49974	9.02591	8.55613	8.50275	7.76765	8.30699	8.54806	8.0545	7.99411
36.55	9.45191	9.70958	9.42012	9.52107	9.30092	9.80359	8.79676	9.33538	9.05451	8.95899	8.79952	9.23707	8.80161	8.90163	8.98732	9.05553	8.55337	9.12119	8.73814	8.54001	8.75647	8.12083	8.61951	8.73869	8.34574	8.66959	6.54462	8.53801	8.62301	8.73037	8.80731	8.41823	9.03658	9.12254	7.78551	8.04101	8.30606	8.29966	8.0567	8.03585	8.51564	9.03597	8.55569	8.51927	7.77823	8.30703	8.55117	8.05568	8.01154
37	9.48053	9.73619	9.45654	9.5315	9.30204	9.80427	8.79632	9.46651	9.05406	8.98534	8.80019	9.25628	8.80232	8.94451	9.00639	9.05501	8.55326	9.17269	8.75714	8.5433	8.77023	8.17086	8.60129	8.82708	8.40323	8.7082	6.54443	8.54328	8.67386	8.82138	8.87622	8.45652	9.04169	9.17425	7.79017	8.04463	8.30629	8.30123	8.05628	8.04159	8.59623	9.04313	8.62416	8.53113	7.78579	8.30689	8.55327	8.05638	8.0241
37.05	9.50125	9.75546	9.48297	9.53894	9.30271	9.80461	8.79587	9.56123	9.05359	9.00442	8.80054	9.27015	8.8027	8.97551	9.02012	9.05449	8.62196	9.21012	8.77086	8.54557	8.78011	8.20723	8.65684	8.89104	8.37435	8.73621	6.54418	8.54697	8.71081	8.88718	8.92611	8.48427	9.04527	9.21169	7.79343	8.04713	8.3063	8.30223	8.12471	8.04562	8.65472	9.04818	8.67395	8.5396	7.79115	8.30663	8.55464	8.05673	8.0331
37.1	9.58519	9.8389	9.57195	9.54421	9.30305	9.8047	8.79542	9.62978	9.0531	9.0182	8.80065	9.28012	8.80282	8.99791	9.02998	9.05396	8.74301	9.23728	8.78072	8.54708	8.85607	8.23362	8.69721	8.93734	8.42395	8.75647	6.54387	8.54951	8.7376	8.93481	8.96223	8.57407	9.04773	9.23877	7.79566	8.0488	8.30615	8.3716	8.17448	8.0484	8.76787	9.05169	8.71014	8.5456	7.79491	8.30629	8.55548	8.05681	8.03951
37.15	9.64625	9.89936	9.63632	9.54789	9.30315	9.80462	8.79498	9.67943	9.05261	9.02811	8.80059	9.28724	8.8718	9.01406	9.03702	9.05342	8.7597	9.25694	8.78776	8.54804	8.91133	8.25275	8.72651	8.97086	8.38999	8.7711	6.54353	8.5512	8.75699	8.96928	8.98837	8.63903	9.04938	9.25834	7.79714	8.04987	8.30589	8.4221	8.21064	8.05027	8.8494	9.05408	8.7364	8.54981	7.86639	8.30588	8.55592	8.12561	8.04402
37.2	9.76124	9.94318	9.68294	9.55043	9.30308	9.80442	8.86356	9.71539	9.05211	9.03519	8.80041	9.29228	8.92194	9.02568	9.042	9.0529	8.77192	9.27113	8.86192	8.5486	8.9515	8.26656	8.81762	8.99511	8.43497	8.78161	6.54316	8.55228	8.77099	8.99421	9.00724	8.68606	9.05043	9.27243	7.86716	8.0505	8.30554	8.52949	8.30705	8.05149	8.90828	9.12442	8.82522	8.5527	7.91839	8.30543	8.55609	8.17564	8.04716
37.25	9.84418	9.97493	9.71671	9.55212	9.30288	9.80412	8.91347	9.74141	9.0516	9.04021	8.80015	9.29581	8.95835	9.034	9.04548	9.05237	8.85057	9.28133	8.91576	8.54888	8.98066	8.2765	8.8835	9.01261	8.46751	8.78911	6.54278	8.55292	8.78104	9.0122	9.02085	8.72012	9.12007	9.28254	7.91802	8.05082	8.30513	8.6069	8.44641	8.05222	8.95085	9.10681	8.88948	8.55465	7.95618	8.30495	8.55605	8.21199	8.0493
37.3	9.90413	10.067	9.74114	9.5532	9.3026	9.87263	8.94978	9.76021	9.0511	9.04373	8.86881	9.29824	8.98478	9.03991	9.11682	9.05184	8.90747	9.28861	8.95483	8.54894	9.0717	8.2836	8.93119	9.02521	8.49104	8.79443	6.54238	8.55324	8.78822	9.02515	9.03061	8.81452	9.10171	9.28975	7.95496	8.05091	8.30469	8.66282	8.5472	8.0526	8.98163	9.09379	8.936	8.5559	7.98197	8.30445	8.55587	8.23836	8.0507
37.35	9.94749	10.1339	9.7588	9.55384	9.30225	9.92249	8.97614	9.77375	9.05059	9.04615	8.84979	9.29986	9.00391	9.04407	9.16869	9.05132	8.94867	9.29377	8.98316	8.54885	9.1375	8.28865	8.96572	9.03424	8.57721	8.79815	6.54198	8.55332	8.7933	9.03443	9.10656	8.88281	9.08817	9.29485	7.98177	8.11977	8.30421	8.70325	8.62021	8.05273	9.00385	9.08413	8.96968	8.55665	8.00137	8.37298	8.55558	8.25745	8.05157
37.4	9.97886	10.1825	9.77152	9.55416	9.30186	9.95874	8.99526	9.78346	9.19077	9.04778	8.97373	9.36993	9.01772	9.04695	9.20639	9.05081	8.97849	9.29738	9.00366	8.61763	9.18512	8.29219	8.9907	9.04066	8.6398	8.86977	6.54157	8.55323	8.79685	9.11002	9.16176	8.93224	9.14671	9.2984	8.00118	8.16988	8.30372	8.80186	8.67313	8.12163	9.01986	9.07691	9.06373	8.55703	8.01579	8.42279	8.62417	8.27122	8.12101
37.45	10.0015	10.1488	9.84984	9.55424	9.30143	9.98507	9.00909	9.79039	9.2916	9.04882	9.06401	9.42088	9.02766	9.11788	9.23376	9.05029	9.00004	9.29985	9.01845	8.66767	9.21958	8.29463	9.00875	9.04519	8.68525	8.9218	6.54116	8.55302	8.79929	9.16497	9.20185	8.96802	9.18946	9.30084	8.0152	8.13737	8.30321	8.87337	8.71148	8.10281	9.03135	9.07149	9.13179	8.55715	8.02639	8.45896	8.67406	8.28112	8.1715
37.5	10.0179	10.1241	9.97761	9.55415	9.30099	10.0729	9.08843	9.79528	9.36434	9.11844	9.12974	9.45789	9.03476	9.16946	9.25358	9.04979	9.01559	9.37056	9.02908	8.70404	9.24451	8.29627	9.02175	9.04833	8.71823	8.95958	6.54075	8.55272	8.80092	9.20489	9.23095	8.99391	9.2206	9.30246	8.02529	8.1135	8.37168	8.92524	8.8092	8.08893	9.03956	9.06737	9.18108	8.55708	8.03411	8.4852	8.71031	8.35747	8.20818
37.55	10.0296	10.1059	10.0697	9.55394	9.30052	10.1368	9.146	9.79869	9.41693	9.16907	9.17755	9.48474	9.0398	9.20694	9.26789	9.11826	9.02678	9.42195	9.03669	8.73045	9.2625	8.29733	9.03107	9.05047	8.74212	8.98697	6.60925	8.55236	8.80195	9.23385	9.25201	9.01259	9.24324	9.30348	8.03251	8.16411	8.42149	8.96285	8.8798	8.14759	8.9762	9.06421	9.21679	8.55687	8.03966	8.5042	8.73661	8.41285	8.2348
38	10.038	10.0925	10.1362	9.55364	9.30005	10.1834	9.18779	9.80102	9.52462	9.20587	9.2123	9.57314	9.04333	9.23413	9.27819	9.16809	9.10378	9.45927	9.04208	8.8194	9.34457	8.29797	9.10687	9.05188	8.7594	9.00678	6.6591	8.62088	8.80256	9.25481	9.26723	9.02604	9.32945	9.30407	8.03764	8.20123	8.52818	8.99008	8.93086	8.19025	8.92994	9.06175	9.24262	8.55656	8.0436	8.51792	8.75564	8.45302	8.25407
38.05	9.9749	10.0825	10.1843	9.55328	9.29958	10.2173	9.28707	9.80257	9.674	9.3026	9.23751	9.63747	9.11469	9.25382	9.28555	9.27477	9.15976	9.48634	9.04586	8.88376	9.33514	8.2983	9.16192	9.19343	8.84135	9.02108	6.76639	8.60182	8.80285	9.26994	9.27817	9.03568	9.39184	9.37334	8.04124	8.22837	8.60512	8.94077	8.83134	8.1523	9.03377	9.12856	9.19167	8.62509	8.04634	8.52778	8.76937	8.48212	8.26799
38.1	9.99779	10.0751	10.2191	9.62183	9.2991	10.3119	9.3593	9.80354	9.71073	9.37252	9.25576	9.68425	9.1666	9.26804	9.29078	9.42264	9.20044	9.57488	9.04846	9.00078	9.32811	8.2984	9.20188	9.2952	8.90071	9.03135	6.84358	8.58777	8.80291	9.28081	9.286	9.04254	9.43702	9.42373	8.04373	8.24814	8.66074	8.90463	8.75785	8.12446	9.10939	9.17721	9.22405	8.67492	8.11739	8.53482	8.77924	8.50317	8.27799
38.15	9.9453	10.0695	10.2443	9.67171	9.29862	10.3803	9.41186	9.8041	9.80771	9.42312	9.26893	9.64931	9.20434	9.27826	9.29444	9.5291	9.22995	9.6393	9.05022	9.0852	9.32281	8.29835	9.23085	9.36862	8.94374	9.03868	6.89928	8.57737	8.80281	9.28859	9.29156	9.04738	9.46974	9.46033	8.04541	8.2625	8.70096	8.8781	8.70369	8.104	9.16445	9.21259	9.24744	8.71114	8.16896	8.53982	8.85562	8.51835	8.28514
38.2	9.97587	10.0653	10.2624	9.70796	9.36721	10.4298	9.45008	9.80436	9.87777	9.45976	9.27839	9.76317	9.23174	9.28557	9.29697	9.60596	9.25133	9.68615	9.05134	9.14623	9.31878	8.29817	9.25182	9.42167	8.97492	9.11279	6.93955	8.63857	8.8026	9.29409	9.29546	9.05074	9.49342	9.55685	8.0465	8.3425	8.73006	8.85859	8.7317	8.15788	9.2045	9.23828	9.26432	8.80751	8.20638	8.54332	8.91102	8.52927	8.29021
38.25	9.99802	10.0621	10.2755	9.73427	9.41708	10.4656	9.47783	9.8044	9.92844	9.48627	9.28516	9.84531	9.25159	9.29075	9.29867	9.66155	9.26676	9.72017	9.05202	9.12094	9.31569	8.29792	9.26696	9.46002	8.99748	9.0978	6.96868	8.68309	8.8023	9.29795	9.29816	9.05303	9.51051	9.62662	8.04715	8.54377	8.75108	8.8442	8.75232	8.19705	9.23358	9.25688	9.27645	8.87713	8.2335	8.54573	8.95119	8.53707	8.29377
38.3	10.014	10.0596	10.2849	9.75332	9.45333	10.4916	9.49795	9.80428	9.9651	9.50543	9.28995	9.90468	9.26594	9.29439	9.29976	9.70178	9.27787	9.74483	9.05237	9.10246	9.31327	8.2976	9.27785	9.48775	9.01377	9.08669	7.05934	8.71545	8.80194	9.30061	9.29997	9.05454	9.52282	9.67713	8.0475	8.68763	8.76624	8.83354	8.83753	8.2255	9.25466	9.27031	9.28513	8.92749	8.25313	8.54734	8.98031	8.5426	8.29621
38.35	9.95657	10.0577	10.2915	9.76708	9.47964	10.5103	9.5125	9.80405	9.99161	9.51924	9.2933	9.94763	9.27627	9.2969	9.30042	9.73089	9.28582	9.83231	9.05247	9.08891	9.31135	8.29724	9.28564	9.50777	9.0255	9.07843	7.12496	8.73892	8.80153	9.30239	9.30115	9.05548	9.53165	9.78366	8.04762	8.79102	8.8464	8.82561	8.89908	8.24612	9.26988	9.27997	9.2913	8.96392	8.26729	8.6174	9.00137	8.54648	8.36691
38.4	9.9145	10.0561	10.2963	9.77698	9.56767	10.5238	9.52298	9.80373	9.94157	9.52916	9.29561	9.9787	9.28366	9.29858	9.30076	9.75193	9.29147	9.89563	9.05241	9.07891	9.3098	8.29685	9.36039	9.52219	9.0339	9.07224	7.17254	8.75592	8.8011	9.30353	9.30185	9.05601	9.53793	9.86067	8.04757	8.86556	8.90458	8.81967	8.94359	8.26103	9.28082	9.35622	9.36468	8.99027	8.27747	8.73732	9.01658	8.54915	8.48732
38.45	9.95264	10.0548	10.2995	9.78406	9.63174	10.5335	9.5305	9.80336	9.9741	9.53624	9.29715	10.0012	9.28891	9.29967	9.30086	9.7671	9.22652	9.94149	9.05222	9.07149	9.37753	8.29644	9.41464	9.53253	9.03987	9.06758	7.20703	8.76819	8.80065	9.30421	9.30222	9.05624	9.54237	9.84695	8.04741	8.91942	8.94678	8.81519	8.90641	8.27177	9.28865	9.41155	9.41803	9.0093	8.28474	8.75568	9.02752	8.55094	8.57496
38.5	9.98032	10.0537	10.3018	9.78908	9.67836	10.5404	9.53584	9.80294	9.99765	9.54126	9.29814	10.0173	9.2926	9.30032	9.3008	9.77801	9.17897	9.97471	9.05194	9.06595	9.42675	8.29602	9.45401	9.5399	9.04408	9.06402	7.23202	8.91575	8.80018	9.30456	9.30235	9.05625	9.54546	9.83686	8.04716	8.95836	8.97738	8.81177	8.94852	8.27947	9.2942	9.45169	9.45678	9.023	8.2899	8.83847	9.03534	8.5521	8.63872
38.55	10.0004	10.1217	10.3032	9.79261	9.71225	10.5453	9.53961	9.8025	10.0146	9.54477	9.29872	10.029	9.29516	9.30065	9.30062	9.7858	9.21305	9.99873	9.0516	9.1308	9.4625	8.29559	9.48254	9.54512	9.04699	9.06128	7.25011	9.02286	8.86871	9.30465	9.30229	9.0561	9.54756	9.82937	8.04685	8.98651	8.99953	8.80913	8.979	8.28495	9.29809	9.48078	9.48489	9.03282	8.29352	8.89844	9.04089	8.55279	8.68507
39	10.0149	10.242	10.3041	9.79504	9.80681	10.5487	9.54223	9.80204	10.0269	9.54719	9.29901	10.0373	9.29688	9.30075	9.30035	9.79133	9.23777	10.0161	9.05121	9.17795	9.48844	8.29516	9.5032	9.54877	9.04897	9.12798	7.33269	9.10067	8.91857	9.30457	9.37118	9.05584	9.54895	9.89294	8.0465	9.00683	9.01552	8.80706	9.00104	8.28881	9.30076	9.50184	9.50523	9.03982	8.36515	8.9419	9.04479	8.55314	8.71873
39.05	10.0253	10.3288	10.3047	9.79668	9.87521	10.551	9.544	9.80156	10.0356	9.54881	9.29909	10.0432	9.29799	9.30069	9.30002	9.79522	9.25567	10.0285	9.05079	9.21219	9.50721	8.29472	9.51811	9.55127	9.05027	9.17652	7.39252	9.1572	8.95482	9.30437	9.42129	9.0555	9.61881	9.93908	8.04612	9.02147	9.02703	8.87439	9.01694	8.2915	9.30256	9.51703	9.51991	9.04477	8.41716	8.97339	9.04748	8.55325	8.81311
39.1	10.0328	10.3916	10.3049	9.79773	9.92474	10.5525	9.54517	9.87015	10.0419	9.61884	9.29901	10.0474	9.3677	9.3005	9.29964	9.7979	9.26859	10.0375	9.05035	9.23702	9.52075	8.29428	9.52883	9.55293	9.05107	9.28226	7.43589	9.19824	9.05115	9.30407	9.45771	9.0551	9.66963	9.97254	8.04572	9.03197	9.03526	8.92338	9.02838	8.29332	9.30371	9.52796	9.53046	9.11718	8.45492	9.0659	9.11824	8.55318	8.88131
39.15	10.0381	10.437	10.3049	9.79837	9.96061	10.5535	9.54589	9.92005	10.0463	9.66977	9.29882	10.0502	9.48927	9.30023	9.29924	9.79971	9.27788	10.0438	9.04989	9.255	9.53048	8.29384	9.53649	9.55399	9.05151	9.28856	7.46732	9.22801	9.12078	9.30371	9.48414	9.05466	9.70656	9.99677	8.0453	9.03946	9.04111	8.95898	9.03655	8.29452	9.3044	9.53577	9.538	9.16984	8.48231	9.13284	9.1697	8.62192	8.93065
39.2	10.0418	10.5394	10.3048	9.86777	9.98657	10.5541	9.54628	9.95632	10.0493	9.70678	9.29855	10.0522	9.5769	9.36884	9.29881	9.80088	9.35381	10.0483	9.04943	9.26797	9.53743	8.29341	9.54193	9.62357	9.05168	9.36287	7.49008	9.24957	9.24053	9.3033	9.57283	9.05419	9.80232	10.0143	8.11382	9.04476	9.04523	8.98482	9.04236	8.29527	9.30474	9.61035	9.54334	9.20809	8.50213	9.18133	9.2071	8.67191	8.96635
39.25	10.0444	10.6136	10.3045	9.91823	10.0053	10.5543	9.61552	10.0517	10.0514	9.80362	9.29822	10.0534	9.64021	9.41877	9.29837	9.80159	9.4089	10.0514	9.04896	9.2773	9.61127	8.29297	9.54575	9.67417	9.05167	9.41665	7.50654	9.26514	9.32738	9.30286	9.56769	9.05371	9.87203	10.0269	8.16369	9.04847	9.04808	9.00353	9.04643	8.29568	9.30484	9.66459	9.54708	9.23584	8.51645	9.21644	9.23425	8.70824	8.99217
39.3	10.0462	10.6674	10.3042	9.95489	10.0189	10.5543	9.59684	10.1211	10.0527	9.80397	9.29786	10.0542	9.686	9.45506	9.36693	9.80196	9.44888	10.0535	9.04848	9.28396	9.66499	8.3614	9.54838	9.71093	9.05152	9.45559	7.5184	9.27635	9.39042	9.37133	9.63309	9.05321	9.92274	10.0359	8.27062	9.05101	9.05	9.01703	9.04925	8.29586	9.30476	9.70401	9.54966	9.25592	8.52675	9.24184	9.25391	8.87642	9.01081
39.35	10.0473	10.7064	10.3038	9.9815	10.0286	10.5542	9.72117	10.1716	10.0536	9.80415	9.29746	10.0546	9.71914	9.55152	9.41683	9.80208	9.47787	10.0548	9.04801	9.28868	9.70403	8.41124	9.55015	9.7376	9.05127	9.48377	7.52691	9.28437	9.4362	9.42115	9.68054	9.05271	9.95959	10.1115	8.34772	9.05271	9.05126	9.02675	9.05115	8.36495	9.30456	9.73262	9.55138	9.27042	8.53411	9.26019	9.26811	8.99707	9.02424
39.4	10.048	10.7347	10.3723	10.0697	10.1046	10.554	9.81173	10.2786	10.054	9.87355	9.43771	10.0547	9.74311	9.69109	9.52347	9.87109	9.49886	10.0557	9.04754	9.29199	9.73238	8.44752	9.55129	9.7569	9.05095	9.50413	7.53299	9.29008	9.46941	9.45736	9.71496	9.0522	10.0564	10.1664	8.40344	9.05379	9.05202	9.10265	9.05238	8.48627	9.37294	9.75333	9.55248	9.28083	8.60851	9.27341	9.27832	9.08398	9.03386
39.45	10.0484	10.7551	10.4222	10.1339	10.1598	10.5537	9.87766	10.3558	10.0542	9.92387	9.53863	10.0547	9.7604	9.79202	9.53052	9.92125	9.51402	10.0561	9.11605	9.29427	9.75292	8.54254	9.55198	9.77082	9.05058	9.51881	7.53729	9.29409	9.49347	9.41472	9.7399	9.05169	10.1263	10.2062	8.44376	9.05442	9.05243	9.15788	9.05313	8.57361	9.354	9.76829	9.55314	9.28827	8.66253	9.28288	9.28562	9.14673	9.04071
39.5	10.0485	10.8393	10.4584	10.1807	10.1999	10.5533	9.92563	10.4117	10.0542	9.96035	9.61146	10.0545	9.77286	9.86515	9.53565	9.9577	9.52493	10.0563	9.16591	9.29579	9.76776	8.54314	9.55233	9.78083	9.11912	9.52936	7.54029	9.29687	9.51087	9.38346	9.75793	9.05118	10.177	10.235	8.47293	9.05473	9.05258	9.19804	9.12246	8.63667	9.34004	9.77904	9.55346	9.29354	8.70174	9.28963	9.36001	9.1921	9.04555
39.55	10.1175	10.9003	10.5547	10.2146	10.2291	10.5529	9.96049	10.4522	10.0541	9.98678	9.66413	10.0542	9.78179	9.9182	9.53934	9.98414	9.53275	10.0563	9.20217	9.29677	9.77843	8.61218	9.62139	9.78798	9.16898	9.5369	7.54235	9.29875	9.59287	9.3605	9.77093	9.05067	10.2136	10.2559	8.49403	9.05481	9.05255	9.2272	9.1729	8.68227	9.32971	9.85589	9.55355	9.29723	8.73017	9.2944	9.41403	9.2249	9.04891
40	10.1676	10.9446	10.6244	10.2393	10.2502	10.5525	9.98579	10.4815	10.0538	10.0059	9.70225	10.0539	9.78815	9.95667	9.61064	10.0033	9.5383	10.0561	9.2285	9.36644	9.78607	8.66251	9.74252	9.79304	9.20524	9.54224	7.54372	9.29997	9.65231	9.48055	9.78026	9.05016	10.2401	10.271	8.50926	9.05471	9.05238	9.31818	9.20955	8.78509	9.32202	9.91169	9.55347	9.29977	8.75075	9.29772	9.45323	9.2486	9.05121
40.05	10.2745	10.9075	10.6748	10.3268	10.2654	10.6924	9.93513	10.5026	10.0535	10.0197	9.72982	10.1224	9.86172	9.98455	9.66268	10.0861	9.54222	10.1248	9.24758	9.41708	9.7915	8.76991	9.7595	9.79658	9.23157	9.54598	7.5446	9.30072	9.69541	9.64118	9.78692	9.19036	10.1902	10.2818	8.52023	9.05449	9.12106	9.38398	9.23614	8.85945	9.38499	9.88313	9.55327	9.30146	8.69665	9.29999	9.48166	9.26569	9.12165
40.1	10.3516	10.8804	10.7113	10.3901	10.2764	10.7932	9.89801	10.5179	10.0531	10.0296	9.74976	10.1723	9.9152	10.0047	9.70059	10.1463	9.61399	10.1747	9.26138	9.45387	9.7953	8.84737	9.77191	9.79901	9.25065	9.54856	7.54511	9.30112	9.72664	9.75669	9.79163	9.2912	10.2227	10.2896	8.52808	9.05419	9.17102	9.43163	9.25539	8.91331	9.43087	9.86217	9.55297	9.30255	8.72599	9.37058	9.50223	9.27798	9.17288
40.15	10.4075	10.8604	10.7377	10.4361	10.2843	10.866	9.87078	10.5289	10.0527	10.0366	9.76414	10.2086	9.95404	10.0193	9.7983	10.1901	9.66617	10.211	9.27132	9.54954	9.86703	8.97322	9.85063	9.80064	9.26443	9.55029	7.54535	9.30128	9.74924	9.84005	9.8641	9.36395	10.2462	10.2951	8.53368	9.12274	9.20734	9.46614	9.26928	8.95234	9.46425	9.84674	9.62159	9.30319	8.81618	9.42185	9.51708	9.28677	9.2101
40.2	10.4479	10.9148	10.7568	10.4693	10.2899	10.9187	9.99056	10.5367	10.1212	10.0417	9.84372	10.2349	9.98222	10.0297	9.86893	10.2219	9.70407	10.2374	9.34779	9.61915	9.91915	9.06427	9.90762	9.80167	9.34319	9.55141	7.54541	9.30125	9.76555	9.90031	9.91676	9.41655	10.2632	10.2989	8.53763	9.17261	9.2337	9.49111	9.27927	8.98061	9.48849	9.83534	9.67151	9.37256	8.88182	9.45909	9.52776	9.36211	9.2371
40.25	10.4772	10.9542	10.7015	10.4934	10.2938	10.9568	10.077	10.5423	10.1021	10.0452	9.9015	10.2539	10.0026	10.0372	9.92004	10.245	9.73157	10.1875	9.40328	9.66981	9.957	9.13024	9.9489	9.80228	9.40054	9.55207	7.54532	9.30109	9.77729	9.94392	9.95501	9.4546	10.2755	10.3015	8.54039	9.20885	9.25279	9.50914	9.28641	9.00105	9.50605	9.89578	9.7078	9.42297	8.92956	9.48609	9.5354	9.41684	9.25666
40.3	10.4983	10.9829	10.7301	10.5108	10.2965	10.9844	10.1394	10.5462	10.088	10.0476	9.94345	10.2677	10.0174	10.0425	9.95705	10.2617	9.82121	10.2199	9.44355	9.70664	9.98446	9.17808	9.97878	9.87164	9.44227	9.62137	7.54514	9.30083	9.78569	9.97548	9.98275	9.48212	10.2842	10.3033	8.54226	9.23516	9.26659	9.52213	9.29146	9.0158	9.51873	10.0104	9.80414	9.45959	8.96424	9.50564	9.54082	9.45657	9.27077
40.35	10.5136	11.0036	10.7508	10.5234	10.2984	11.0043	10.1846	10.5489	10.0776	10.0492	9.97389	10.2776	10.028	10.0462	9.98384	10.2738	9.8861	10.2434	9.47277	9.73338	10.0043	9.21276	10.0004	9.92205	9.47261	9.67176	7.54488	9.30051	9.79167	9.9983	10.0028	9.57132	10.3595	10.3044	8.5435	9.25421	9.27651	9.53145	9.295	9.02641	9.52784	10.0931	9.87379	9.48614	8.9894	9.51974	9.54462	9.48537	9.28091
40.4	10.5246	11.0186	10.8349	10.5324	10.2996	11.0187	10.2173	10.5507	10.0698	10.0502	9.99594	10.2847	10.0355	10.0488	10.0032	10.2824	9.9331	10.2604	9.49394	9.75276	10.0187	9.23787	10.016	9.95867	9.49461	9.70839	7.54457	9.30014	9.79587	10.0148	10.0173	9.63603	10.4143	10.3051	8.54428	9.33677	9.28361	9.60708	9.29744	9.034	9.60375	10.1529	9.92422	9.50537	9.0076	9.52988	9.54725	9.50621	9.28816
40.45	10.5325	11.0293	10.896	10.5388	10.3003	11.029	10.241	10.5519	10.0641	10.0508	10.0119	10.2897	10.0409	10.0505	10.0172	10.3578	9.96716	10.2726	9.50924	9.76676	10.029	9.25603	10.0272	9.98524	9.51054	9.73497	7.54423	9.29973	9.79878	10.0266	10.0278	9.61389	10.454	10.3054	8.54472	9.39689	9.28865	9.66207	9.29907	9.03939	9.65884	10.1961	9.96073	9.51925	9.02073	9.60636	9.54902	9.52125	9.29329
40.5	10.5381	11.037	10.9404	10.5433	10.3007	11.0364	10.2581	10.6214	10.1287	10.1201	10.0234	10.3624	10.0447	10.0516	10.0272	10.4125	9.99181	10.2814	9.52027	9.77683	10.0364	9.26913	10.0352	10.0045	9.52202	9.82394	7.54386	9.29931	9.80075	10.0351	10.0352	9.59762	10.4829	10.3055	8.54492	9.44064	9.36134	9.70203	9.36921	9.04317	9.76803	10.2274	9.98715	9.52922	9.03016	9.66186	9.61913	9.53205	9.29688
40.55	10.542	11.0425	10.9726	10.5464	10.3008	11.0416	10.2704	10.672	10.1757	10.1705	10.1009	10.4152	10.0473	10.0522	10.0344	10.4523	10.0096	10.2877	9.52818	9.78404	10.0416	9.27853	10.0409	10.0184	9.53027	9.88836	7.54348	9.29886	9.80204	10.0411	10.0405	9.65463	10.5038	10.3054	8.54494	9.47243	9.41416	9.73103	9.49102	9.04579	9.84743	10.25	9.9371	9.53635	9.0369	9.63306	9.67014	9.53977	9.29934
41	10.6137	11.0463	10.996	10.5486	10.4389	11.0453	10.2793	10.7088	10.2802	10.2072	10.1571	10.4536	10.0491	10.0526	10.0395	10.4811	10.0224	10.2921	9.53382	9.78916	10.0453	9.21622	10.0449	10.0283	9.53614	9.93502	7.54308	9.29841	9.80282	10.0453	10.0442	9.69605	10.5189	10.3052	8.54483	9.4955	9.45251	9.82181	9.50851	9.04756	9.90515	10.2664	9.90048	9.5414	9.04166	9.68096	9.70721	9.54523	9.30099
41.05	10.6659	11.049	11.0128	10.55	10.5394	11.0478	10.2856	10.7356	10.3556	10.2338	10.1979	10.4814	10.0502	10.0527	10.043	10.5019	10.0317	10.2952	9.5378	9.79275	10.0478	9.23964	10.0477	10.0355	9.54029	9.96882	7.54268	9.36702	9.80325	10.0483	10.0468	9.79619	10.5297	10.3049	8.54463	9.51218	9.48033	9.8875	9.52128	9.0487	9.94708	10.2781	9.94273	9.54494	9.04499	9.78593	9.73411	9.54906	9.30204
41.1	10.7038	11.0508	11.025	10.5509	10.6125	11.1184	10.29	10.7549	10.4103	10.253	10.2275	10.5015	10.0509	10.0526	10.1145	10.517	10.0382	10.2973	9.54058	9.79524	10.0495	9.25659	10.1185	10.0405	9.54318	9.99328	7.6112	9.41691	9.80341	10.0503	10.0485	9.86857	10.5375	10.3046	8.61335	9.52422	9.50048	9.93508	9.53053	9.11839	9.97751	10.2865	9.97338	9.54738	9.11651	9.86175	9.75359	9.55169	9.30266
41.15	10.7314	11.0519	11.0338	10.5514	10.6657	11.1698	10.2931	10.7689	10.4498	10.2669	10.249	10.5161	10.0513	10.0524	10.1664	10.5278	10.0428	10.2987	9.61145	9.79691	10.1195	9.26882	10.1701	10.0441	9.54515	10.0109	7.66107	9.52355	9.80339	10.0516	10.0496	9.92095	10.543	10.3041	8.5944	9.53285	9.51503	9.96953	9.60667	9.16907	9.99955	10.2924	9.99558	9.54901	9.23767	9.91659	9.76766	9.55345	9.30296
41.2	10.7513	11.0526	11.04	10.5516	10.7044	11.2071	10.2953	10.779	10.5478	10.2769	10.2645	10.5265	10.0514	10.0521	10.2042	10.5356	10.0461	10.2996	9.73399	9.86704	10.1705	9.2776	10.2075	10.1156	9.54645	10.0237	7.69735	9.60055	9.87209	10.0524	10.1192	9.95887	10.5469	10.3037	8.58044	9.53899	9.59483	9.99445	9.66184	9.2059	10.0155	10.2966	10.0116	9.55005	9.32562	9.95628	9.77777	9.55458	9.30304
41.25	10.8352	11.053	11.1135	10.5517	10.7325	11.2342	10.2967	10.7862	10.6189	10.2841	10.2756	10.534	10.0513	10.0518	10.2316	10.5411	10.0483	10.3001	9.75192	9.91805	10.2075	9.28387	10.2347	10.1676	9.61635	10.102	7.72372	9.65626	9.9221	10.0528	10.1698	9.98631	10.5495	10.3032	8.57014	9.54333	9.65271	10.0124	9.70182	9.23263	10.0269	10.2995	10.0232	9.55067	9.38955	9.98499	9.78501	9.55524	9.30294
41.3	10.8961	11.0531	11.1669	10.5516	10.7528	11.2539	10.2976	10.7913	10.6705	10.2892	10.2836	10.5394	10.0511	10.0514	10.2515	10.5449	10.1187	10.3003	9.76506	9.95512	10.2344	9.35731	10.2544	10.2054	9.66719	10.0897	7.74285	9.69658	9.95846	10.053	10.2066	10.0061	10.5513	10.3027	8.5625	9.54635	9.69471	10.0254	9.73078	9.32175	10.0351	10.3015	10.0315	9.55098	9.43602	10.0057	9.79014	9.55557	9.30273
41.35	10.9402	11.053	11.2057	10.5513	10.7676	11.2681	10.2981	10.7949	10.708	10.2927	10.2893	10.5431	10.0509	10.051	10.2659	10.5476	10.1699	10.3004	9.84436	9.98201	10.2539	9.41074	10.2686	10.3027	9.77316	10.0807	7.7567	9.72577	9.98485	10.053	10.2333	10.0204	10.5525	10.3022	8.62581	9.54841	9.79517	10.0347	9.75173	9.38624	10.041	10.3027	10.0374	9.55106	9.46976	10.0207	9.79374	9.55566	9.30244
41.4	10.9722	11.1218	11.2338	10.62	10.7781	11.2783	10.2984	10.7973	10.7351	10.2952	10.2933	10.6147	10.0506	10.0505	10.2762	10.5494	10.2072	10.3003	9.90178	10.0015	10.268	9.4496	10.2788	10.3731	9.85032	10.1429	7.76669	9.74688	10.004	10.0528	10.2527	10.0307	10.5532	10.3018	8.74284	9.54976	9.8678	10.0413	9.76684	9.43296	10.0451	10.3035	10.0415	9.55098	9.49423	10.0314	9.79622	9.55557	9.30208
41.45	10.9953	11.1029	11.2542	10.67	10.7857	11.2856	10.2984	10.799	10.7548	10.366	10.3652	10.7376	10.0502	10.0501	10.2836	10.5506	10.2342	10.3	9.874	10.0845	10.2781	9.40884	10.2861	10.2868	9.90646	10.1192	7.77387	9.76212	10.0158	10.1215	10.2666	10.038	10.5535	10.3703	8.82717	9.61967	9.99068	10.115	9.77771	9.39758	10.0479	10.3012	10.1135	9.61977	9.51192	10.0391	9.79789	9.62429	9.37053
41.5	11.0121	11.089	11.2689	10.7063	10.7911	11.2908	10.2983	10.8	10.769	10.4174	10.4174	10.8262	10.0498	10.0496	10.2888	10.5513	10.2538	10.2997	9.92297	10.145	10.2853	9.37895	10.2913	10.2232	9.94727	10.1017	7.77899	9.70399	10.0253	10.1715	10.2767	10.0432	10.5536	10.4201	8.8881	9.73952	10.0794	10.1686	9.78548	9.44084	10.0499	10.3006	10.1659	9.66982	9.52468	10.0445	9.79896	9.67427	9.42037
41.55	11.0241	11.0786	11.2794	10.7327	10.7949	11.2944	10.2981	10.8007	10.8485	10.525	10.4553	10.8902	10.0493	10.0492	10.2925	10.5516	10.2679	10.2994	9.95849	10.1889	10.2904	9.42502	10.2949	10.1765	9.9769	10.0888	7.78262	9.66147	10.1028	10.2782	10.2839	10.0468	10.6226	10.4564	8.93219	9.82679	10.1435	10.2075	9.791	9.4722	10.0511	10.3006	10.2039	9.7062	9.53383	10.0483	9.7996	9.71059	9.45661
42	11.0328	11.071	11.287	10.7518	10.7975	11.2969	10.2978	10.801	10.9062	10.6027	10.4829	10.8667	10.0489	10.0487	10.3642	10.5518	10.2781	10.299	9.98422	10.2209	10.294	9.4589	10.2974	10.1421	9.99838	10.0792	7.85428	9.63034	10.1589	10.3552	10.289	10.0493	10.6727	10.4827	8.9641	9.89028	10.1899	10.2357	9.79488	9.49491	10.0519	10.3008	10.2315	9.7326	9.54035	10.0509	9.79993	9.73695	9.48293
42.05	11.0389	11.1342	11.2924	10.8351	10.8683	11.2986	10.2975	10.8702	10.9481	10.659	10.5028	10.8497	10.1174	10.0482	10.3472	10.5517	10.3546	10.2986	10.0028	10.244	10.2965	9.55421	10.2991	10.1852	10.0139	10.0721	7.90639	9.74725	10.2692	10.4109	10.2926	10.051	10.7091	10.5018	8.98719	9.86749	10.2235	10.2561	9.79755	9.58083	10.0523	10.301	10.2514	9.75173	9.54496	10.0527	9.86912	9.82484	9.57181
42.1	11.0432	11.1802	11.2961	10.8955	10.9198	11.2997	10.2972	10.9205	10.9784	10.6303	10.5172	10.8373	10.2363	10.0477	10.3347	10.5516	10.4102	10.2982	10.0163	10.2608	10.2982	9.62305	10.3693	10.2167	10.0251	10.1357	7.94425	9.83158	10.3491	10.3818	10.2951	10.0521	10.7356	10.5155	9.00387	9.8507	10.2478	10.2708	9.79936	9.64309	10.0524	10.3693	10.2658	9.76554	9.54816	10.0538	9.91941	9.88884	9.63614
42.15	11.0463	11.2137	11.2987	10.9393	10.9572	11.3003	10.2968	10.9571	11.0004	10.6094	10.5275	10.8282	10.3229	10.0473	10.3254	10.5513	10.4505	10.2977	10.0259	10.2728	10.2992	9.60308	10.4203	10.2397	10.0331	10.182	7.97175	9.89256	10.407	10.3606	10.2968	10.0527	10.7547	10.5254	9.0159	9.90726	10.2654	10.2814	9.80053	9.68822	10.0524	10.4194	10.2762	9.77548	9.55035	10.0545	9.95595	9.93541	9.68275
42.2	11.0483	11.2379	11.3004	10.9711	10.9844	11.3007	10.2964	10.9836	11.0163	10.594	10.5349	10.8215	10.3859	10.0468	10.3185	10.62	10.4798	10.2973	10.0328	10.2815	10.2999	9.58856	10.4573	10.3263	10.0388	10.2156	7.99168	9.93669	10.449	10.345	10.2979	10.053	10.7685	10.5325	9.02453	9.94838	10.278	10.289	9.80124	9.72093	10.0523	10.456	10.2836	9.7826	9.55179	10.0548	9.98247	9.96927	9.7165
42.25	11.0497	11.2555	11.3016	10.9941	11.004	11.3008	10.2959	11.0029	11.0277	10.5827	10.5402	10.8856	10.4318	10.0463	10.3134	10.6699	10.5009	10.2968	10.0377	10.2877	10.3002	9.64736	10.4842	10.389	10.0428	10.24	8.00611	9.96863	10.4793	10.3335	10.2985	10.0531	10.7785	10.6067	9.0307	9.97823	10.287	10.2943	9.80161	9.74461	10.052	10.4827	10.2889	9.78765	9.55269	10.0549	10.0706	9.99383	9.74094
42.3	11.1195	11.3377	11.3022	11.0107	11.0182	11.3007	10.2955	11.0168	11.0358	10.5743	10.5439	10.9322	10.5353	10.1864	10.3095	10.7062	10.5162	10.2964	10.0412	10.292	10.3003	9.69	10.5037	10.4344	10.0456	10.2577	8.01651	9.92223	10.5013	10.325	10.2989	10.053	10.7856	10.5915	9.03508	9.99986	10.2934	10.2981	9.80174	9.83124	10.1205	10.4333	10.2926	9.7912	9.62212	10.0548	10.1348	10.0116	9.75859
42.35	11.1703	11.3973	11.3026	11.0227	11.0284	11.3696	10.2951	11.0268	11.0417	10.7082	10.5464	10.966	10.6102	10.1482	10.3755	10.7326	10.5272	10.365	10.0435	10.2951	10.3003	9.7209	10.5177	10.4673	10.1164	10.2704	8.02398	9.95781	10.5172	10.3187	10.299	10.1218	10.7906	10.5803	9.03814	10.0155	10.2979	10.3007	9.87075	9.894	10.1704	10.4659	10.2952	9.79365	9.60372	10.0546	10.1815	10.0939	9.77131
42.4	11.2073	11.5097	11.3027	11.0313	11.0357	11.4198	10.2946	11.0339	11.0457	10.8047	10.5481	10.9905	10.6643	10.2595	10.4236	10.7517	10.5351	10.4149	10.0451	10.2971	10.3001	9.74327	10.5278	10.4911	10.099	10.2795	8.02932	9.98358	10.5286	10.3139	10.2989	10.1718	10.7942	10.572	9.10925	10.0267	10.3011	10.3024	9.92092	9.93949	10.2066	10.4207	10.2969	9.79531	9.59014	10.0543	10.2154	10.1536	9.78043
42.45	11.2341	11.5914	11.3026	11.0374	11.0409	11.4562	10.2942	11.039	11.0486	10.8744	10.5493	11.0082	10.7035	10.3399	10.4585	10.7655	10.5407	10.5202	10.1152	10.2985	10.2998	9.75943	10.5351	10.5083	10.0862	10.2861	8.03309	10.0022	10.5367	10.3103	10.3678	10.2081	10.7966	10.6348	9.16098	10.0348	10.3032	10.3035	9.95737	9.97246	10.233	10.3876	10.298	9.93696	9.58008	10.0539	10.24	10.1968	9.78694
42.5	11.2535	11.5818	11.3714	11.0417	11.0445	11.4827	10.2938	11.0425	11.0505	10.9249	10.5499	11.021	10.7319	10.3981	10.5528	10.7754	10.5446	10.597	10.1655	10.2994	10.2995	9.84014	10.5402	10.5206	10.0767	10.2907	8.03573	10.0848	10.5425	10.3766	10.418	10.2345	10.7982	10.6805	9.19859	10.0405	10.3046	10.3042	9.98382	9.99631	10.2521	10.3633	10.2987	10.0389	9.57259	10.0535	10.2578	10.2282	9.79154
42.55	11.2675	11.6436	11.4215	11.0447	11.047	11.5019	10.2934	11.045	11.0517	10.9614	10.5503	11.1707	10.7524	10.4401	10.6215	10.7825	10.5473	10.6528	10.2023	10.2999	10.2991	9.82982	10.5438	10.5295	10.0696	10.2939	8.03754	10.1448	10.5466	10.4248	10.4545	10.2536	10.7993	10.7137	9.22591	10.0446	10.3055	10.3045	10.003	10.0135	10.3346	10.3455	10.3682	10.1125	9.63575	10.0531	10.2707	10.2508	9.79475
43	11.2776	11.6886	11.4579	11.0468	11.0487	11.5157	10.2929	11.0467	11.0525	10.9879	10.6194	11.2786	10.7672	10.4706	10.6715	10.8568	10.5491	10.6934	10.2293	10.3001	10.3678	9.82214	10.5463	10.5359	10.0643	10.2962	8.10771	10.1884	10.5494	10.4598	10.4809	10.2674	10.869	10.7378	9.24573	10.0474	10.3059	10.3046	10.0168	10.0259	10.3947	10.4011	10.4187	10.1658	9.68179	10.0526	10.3493	10.2672	9.79695
43.05	11.2848	11.7212	11.4843	11.0481	11.0498	11.5947	10.2925	11.0477	11.1219	11.007	10.6696	11.3565	10.847	10.4927	10.7078	10.9108	10.5503	10.7229	10.2489	10.3001	10.4177	9.8164	10.5479	10.5404	10.0603	10.2976	8.1588	10.2201	10.5513	10.4852	10.5001	10.2774	10.9197	10.7553	9.26006	10.0492	10.3061	10.3045	10.0268	10.0348	10.4385	10.4416	10.4554	10.274	9.71528	10.0521	10.4063	10.348	9.79841
43.1	11.2899	11.7448	11.5034	11.049	11.0505	11.6522	10.4326	11.1174	11.1034	11.0207	10.7062	11.4128	10.905	10.5086	10.7342	10.95	10.5511	10.8141	10.2631	10.3691	10.454	9.88077	10.549	10.5435	10.0572	10.2986	8.19596	10.243	10.5526	10.5036	10.514	10.2845	10.9565	10.7679	9.27039	10.0505	10.3061	10.3043	10.0339	10.0412	10.4704	10.4711	10.482	10.3524	9.80958	10.0517	10.4477	10.3377	9.86834
43.15	11.3627	11.7619	11.5868	11.0495	11.0508	11.6941	10.5335	11.1682	11.1587	11.0306	10.7327	11.4536	10.9471	10.52	10.7533	10.9784	10.5515	10.8801	10.3421	10.4192	10.4804	9.85895	10.5497	10.5456	10.0549	10.2991	8.29316	10.2596	10.6223	10.5859	10.5932	10.2895	10.9832	10.7769	9.2778	10.0512	10.3059	10.304	10.0389	10.0456	10.4935	10.5624	10.5013	10.4092	9.87776	10.0512	10.4777	10.3301	9.91922
43.2	11.4156	11.7743	11.6472	11.0497	11.1199	11.7244	10.6065	11.205	11.1989	11.0376	10.7519	11.4831	10.9776	10.5283	10.7671	10.999	10.5516	10.928	10.4709	10.5246	10.5685	9.84286	10.619	10.5471	10.053	10.2994	8.36337	10.2716	10.673	10.6458	10.6507	10.2931	11.0026	10.7834	9.28308	10.0516	10.3057	10.3726	10.0425	10.0487	10.5102	10.6286	10.5152	10.4504	9.92713	10.0507	10.4994	10.3243	9.9562
43.25	11.4539	11.7831	11.691	11.0497	11.1702	11.7465	10.6592	11.3016	11.2281	11.0426	10.7658	11.5044	10.9998	10.5341	10.777	11.0138	10.6919	11.0319	10.5638	10.6013	10.6326	9.89979	10.6695	10.617	10.0515	10.2994	8.41417	10.2802	10.7099	10.6893	10.6924	10.2955	11.0165	10.788	9.2868	10.0518	10.3053	10.4226	10.0449	10.0508	10.5223	10.6765	10.5252	10.4802	9.96287	10.0502	10.5151	10.32	9.98303
43.3	11.4818	11.7894	11.7228	11.0496	11.2067	11.7624	10.7672	11.3715	11.2493	11.0461	10.7758	11.5198	11.0158	10.5383	10.7841	11.0245	10.793	11.1074	10.6309	10.6572	10.6103	9.94125	10.7061	10.6678	10.1193	10.2994	8.45096	10.2863	10.7366	10.7209	10.7227	10.2971	11.0956	10.7912	9.2894	10.0518	10.3049	10.4589	10.0466	10.0522	10.5309	10.7112	10.5324	10.5018	9.98873	10.0497	10.5264	10.3167	10.0025
43.35	11.571	11.7939	11.7458	11.1184	11.2333	11.7739	10.8454	11.4222	11.2646	11.0485	10.783	11.5309	11.0273	10.6102	10.7892	11.1015	10.866	11.1622	10.6794	10.6978	10.5939	10.0416	10.7327	10.7048	10.1686	10.2992	8.47759	10.2906	10.7559	10.7439	10.7447	10.2982	11.1531	10.8623	9.29117	10.0516	10.3045	10.4852	10.0476	10.0531	10.5371	10.7363	10.5375	10.5174	10.0074	10.0492	10.5344	10.3141	10.0165
43.4	11.6359	11.797	11.7624	11.2391	11.1835	11.7821	10.9021	11.4589	11.2756	11.0501	10.7881	11.5388	11.0355	10.6626	10.8619	11.1573	10.9189	11.202	10.7146	10.7273	10.5818	10.1142	10.752	10.7317	10.2045	10.3679	8.49686	10.2936	10.7699	10.7605	10.7606	10.2988	11.1949	10.9141	9.29233	10.0513	10.304	10.5043	10.0483	10.0535	10.5415	10.7545	10.5411	10.5285	10.0209	10.0487	10.5402	10.312	10.0266
43.45	11.683	11.7991	11.7743	11.3263	11.147	11.788	10.9433	11.4855	11.2835	11.0511	10.7916	11.5444	11.0414	10.7006	10.9838	11.1979	10.9571	11.2309	10.8094	10.7487	10.5728	10.1667	10.7659	10.7511	10.2305	10.4179	8.51077	10.2957	10.78	10.7724	10.772	10.2992	11.2253	10.9517	9.29306	10.051	10.3035	10.5181	10.0486	10.0537	10.5445	10.7676	10.5436	10.5366	10.0306	10.0482	10.5442	10.3794	10.0338
43.5	11.7173	11.8005	11.7829	11.3893	11.1893	11.7921	10.9731	11.5047	11.2892	11.0517	10.7941	11.5483	11.0455	10.7282	11.0724	11.2273	10.9848	11.2518	10.8782	10.7641	10.5661	10.2047	10.7759	10.7651	10.2494	10.4543	8.52078	10.297	10.7871	10.781	10.7802	10.2993	11.2473	11.0491	9.29347	10.0507	10.303	10.528	10.0487	10.0537	10.5466	10.777	10.5452	10.5422	10.0374	10.0477	10.547	10.4283	10.039
43.55	11.7422	11.8013	11.789	11.435	11.22	11.795	10.9947	11.5186	11.2931	11.052	10.7958	11.551	11.0484	10.7482	11.1369	11.2486	11.0048	11.2669	10.9281	10.8447	10.6301	10.2322	10.7831	10.7753	10.263	10.4807	8.52795	10.2979	10.7922	10.7872	10.8553	10.2992	11.2632	11.1196	9.29365	10.0502	10.3714	10.535	10.0487	10.0536	10.548	10.7837	10.5463	10.5462	10.0423	10.0473	10.5489	10.4639	10.0426
44	11.7602	11.8018	11.7933	11.4681	11.2422	11.7969	11.0103	11.5286	11.2959	11.0521	10.8659	11.5528	11.0503	10.7627	11.1838	11.264	11.0192	11.2778	10.9643	10.9031	10.6766	10.2521	10.7882	10.7825	10.2729	10.4999	8.53306	10.2984	10.7958	10.7915	10.9099	10.299	11.2747	11.1706	9.29366	10.0498	10.4899	10.5401	10.0485	10.0533	10.5489	10.7885	10.547	10.549	10.0457	10.0468	10.5501	10.4897	10.0451
44.05	11.7732	11.9402	11.8654	11.492	11.2583	11.7982	11.0908	11.6046	11.2977	11.121	10.917	11.554	11.0516	10.8425	11.2179	11.275	11.0296	11.2856	10.9905	10.9455	10.7105	10.2664	10.8608	10.7876	10.4206	10.5137	8.53666	10.3677	10.7983	10.8636	10.9495	10.2988	11.283	11.2076	9.3626	10.1184	10.5763	10.5436	10.0483	10.053	10.618	10.861	10.5473	10.5509	10.0481	10.1153	10.5509	10.5084	10.0467
44.1	11.7825	12.0409	11.9178	11.5093	11.27	11.799	11.1493	11.6599	11.2989	11.1711	10.9541	11.5547	11.0523	10.9004	11.2426	11.283	10.9678	11.2911	11.0095	10.9762	10.735	10.2767	10.9135	10.7913	10.5269	10.593	8.53916	10.4181	10.7999	10.9161	10.9091	10.2984	11.2888	11.2344	9.41277	10.1682	10.6392	10.546	10.0479	10.0526	10.6685	10.9137	10.5475	10.5521	10.0496	10.1652	10.5513	10.5219	10.0478
44.15	11.7891	12.1142	11.9558	11.5217	11.2783	11.7994	11.1918	11.7002	11.2997	11.2076	10.981	11.555	11.0527	10.9425	11.2605	11.3578	10.9227	11.295	11.0232	10.9985	10.7528	10.2841	10.9519	10.7938	10.5334	10.6505	8.54086	10.4547	10.8009	10.9542	10.8795	10.2981	11.2929	11.2537	9.44926	10.2045	10.7558	10.5476	10.0476	10.0522	10.7052	10.952	10.5474	10.5528	10.0506	10.2015	10.5515	10.5316	10.0485
44.2	11.7938	12.1675	11.9835	11.5306	11.2843	11.8686	11.2226	11.7294	11.3001	11.165	11.0005	11.5551	11.0529	10.9729	11.2734	11.4122	10.8896	11.2977	11.033	11.0145	10.7657	10.2894	10.9798	10.7954	10.5382	10.6923	8.54198	10.4813	10.8016	10.9818	10.8578	10.2977	11.2958	11.2677	9.47576	10.2308	10.8399	10.5487	10.1851	10.0518	10.7319	10.9798	10.5473	10.5532	10.0512	10.2278	10.5514	10.5385	10.0488
44.25	11.7971	12.2063	12.0034	11.537	11.3577	11.9189	11.2449	11.7505	11.3002	11.2028	11.0146	11.5551	11.0529	10.995	11.2827	11.4517	10.9344	11.2995	11.04	11.0261	10.7749	10.293	11	10.7965	10.5418	10.8639	8.54267	10.5006	10.8019	11.0018	10.8418	10.2973	11.2978	11.2777	9.49497	10.2499	10.9008	10.5493	10.2852	10.0513	10.8211	11	10.547	10.5533	10.0515	10.2469	10.5513	10.5434	10.0489
44.3	11.7993	12.2344	12.0179	11.5415	11.411	11.9555	11.261	11.7659	11.3002	11.1613	11.0247	11.5549	11.0527	11.011	11.2893	11.4803	10.967	11.3007	11.0449	11.0344	10.7815	10.2956	11.0146	10.7972	10.5443	10.9874	8.54306	10.5145	10.802	11.0163	10.83	10.3658	11.299	11.2849	9.50887	10.2637	10.9448	10.5496	10.3582	10.0509	10.816	11.0145	10.5467	10.5533	10.0516	10.2607	10.551	10.6157	10.0489
44.35	11.8008	12.2548	12.0283	11.5446	11.4498	11.9821	11.2726	11.7769	11.3001	11.1309	11.032	11.5546	11.0525	11.0224	11.2939	11.5011	10.9906	11.3014	11.0484	11.0403	10.8555	10.2973	11.0251	10.9379	10.6155	11.0764	8.54323	10.5245	10.8019	11.0267	10.8213	10.4156	11.2998	11.359	9.51889	10.2736	10.9766	10.5497	10.4113	10.0504	10.8123	11.025	10.5464	10.5531	10.0515	10.2707	10.5507	10.7392	10.0487
44.4	11.8018	12.2695	12.105	11.5468	11.4779	12.0014	11.281	11.7848	11.2998	11.1085	11.0371	11.5542	11.0521	11.0307	11.2972	11.516	11.0767	11.3017	11.0507	11.0444	10.9092	10.2984	11.0326	11.0394	10.6672	11.1408	8.54323	10.5317	10.8017	11.0341	10.8148	10.5223	11.3003	11.413	9.52608	10.2807	10.9997	10.5497	10.45	10.0499	10.8094	11.0325	10.546	10.5528	10.0513	10.2778	10.5503	10.8282	10.0485
44.45	11.8023	12.2801	12.1608	11.5482	11.4983	12.0153	11.2869	11.7904	11.3685	11.092	11.0408	11.5538	11.0518	11.0366	11.2994	11.5268	11.1393	11.3019	11.0523	11.0473	10.9482	10.2991	11.1767	11.1126	10.7046	11.1875	8.54311	10.5368	10.8014	11.0394	10.879	10.5994	11.3004	11.4522	9.53121	10.2858	11.0163	10.6185	10.5482	10.0494	10.8766	11.0379	10.5456	10.5525	10.051	10.2829	10.5499	10.8926	10.0481
44.5	11.8026	12.2187	12.2012	11.5491	11.513	12.0253	11.2911	11.7943	11.4184	11.2178	11.0433	11.5534	11.0513	11.0407	11.3009	11.5345	11.1159	11.3018	11.0533	11.0492	10.9765	10.2994	11.2813	11.1657	10.7318	11.2212	8.54291	10.5404	10.8011	11.0431	10.9257	10.6552	11.3004	11.4806	9.53483	10.3585	11.0282	10.6686	10.6192	10.0489	10.9254	11.0416	10.5452	10.5521	10.0506	10.2865	10.5495	10.9392	10.0478
44.55	11.8026	12.2427	12.2305	11.6186	11.5236	12.0325	11.294	11.7971	11.4547	11.3094	11.045	11.5529	11.0509	11.1127	11.3709	11.54	11.0987	11.3017	11.0539	11.0505	10.997	10.2995	11.3572	11.2738	10.7514	11.2456	8.54265	10.5428	10.8007	11.0457	10.9597	10.7651	11.3003	11.5012	9.67808	10.3423	11.0368	10.705	10.6706	10.0485	10.9608	11.1132	10.5448	10.5517	10.0502	10.289	10.5491	10.9729	10.0474
45	11.8025	12.2601	12.2517	11.6692	11.5312	12.0376	11.296	11.7989	11.4811	11.3761	11.0461	11.5525	11.0505	11.165	11.4218	11.5439	11.0859	11.3014	11.0542	11.0513	11.0809	10.2995	11.4125	11.352	10.7656	11.1939	8.54235	10.5445	10.8003	11.0474	10.9844	10.8448	11.3001	11.5161	9.78117	10.3994	11.0428	10.8003	10.7078	10.048	10.9864	11.1652	10.5444	10.5512	10.0498	10.2907	10.6176	10.9972	10.047
45.05	11.8023	12.2726	12.267	11.706	11.5366	12.0411	11.2973	11.8001	11.5003	11.4247	11.0468	11.552	11.05	11.203	11.4588	11.5465	11.0765	11.3011	11.0542	11.0517	11.1419	10.2993	11.4526	11.4088	10.8449	11.2254	8.54202	10.5456	10.7998	11.0485	11.0022	10.9027	11.2998	11.5268	9.85559	10.3718	11.0471	10.8697	10.7348	10.1165	11.005	11.2031	10.613	10.5508	10.1184	10.3609	10.6675	11.0148	10.0466
45.1	11.871	12.2816	12.2781	11.7327	11.5404	12.0436	11.2981	11.8008	11.5836	11.4601	11.0471	11.5515	11.0495	11.1616	11.4856	11.5483	11.1385	11.3007	11.0541	11.0519	11.1863	10.2991	11.4817	11.45	10.9025	11.2481	8.54166	10.5463	10.7994	11.0492	11.0151	10.9447	11.2994	11.5345	9.90942	10.4206	11.0501	10.991	10.7543	10.1664	11.0184	11.2306	10.6629	10.6193	10.1683	10.412	10.7038	10.9583	10.1152
45.15	11.852	12.3573	12.2859	11.7521	11.543	12.0453	11.2986	11.8012	11.7135	11.4857	11.0473	11.551	11.1181	11.1312	11.505	11.5495	11.1836	11.3003	11.0539	11.0519	11.2185	10.2988	11.5028	11.4798	10.9444	11.2646	8.5413	10.5466	10.7989	11.0496	11.0244	10.9751	11.299	11.5399	9.94838	10.4561	11.1211	11.0786	10.7683	10.2027	11.0971	11.2505	10.6992	10.6002	10.2045	10.4492	10.7302	10.9169	10.0961
45.2	11.838	12.4122	12.2225	11.766	11.5448	12.0464	11.2988	11.8014	11.8078	11.5043	11.0472	11.5505	11.168	11.1089	11.519	11.5502	11.2163	11.2999	11.0536	11.0517	11.2419	10.2984	11.518	11.5014	10.9748	11.2764	8.54092	10.5468	10.7985	11.0497	11.031	10.9972	11.2986	11.5438	9.97658	10.4819	11.1728	11.1419	10.8475	10.229	11.1544	11.2649	10.7945	10.5861	10.2309	10.4761	10.8189	10.8866	10.082
45.25	11.8276	12.4521	12.1761	11.7761	11.546	12.047	11.2988	11.8014	11.8763	11.5177	11.0471	11.55	11.2042	11.0925	11.5291	11.6196	11.2401	11.4375	11.0532	11.0515	11.2588	10.298	11.529	11.517	10.9969	11.2849	8.54054	10.6158	10.798	11.0497	11.0358	11.0131	11.3672	11.5464	9.99697	10.5005	11.2103	11.1877	10.9051	10.2481	11.1961	11.2752	10.864	10.7157	10.25	10.4957	10.8833	10.9335	10.1407
45.3	11.8199	12.4811	12.1421	11.7833	11.5467	12.0474	11.2987	11.8703	11.9261	11.5274	11.0468	11.5495	11.2306	11.0804	11.5363	11.6701	11.2573	11.5378	11.0528	11.0512	11.271	10.2976	11.5368	11.5282	11.0128	11.2909	8.54015	10.666	10.7975	11.0495	11.0391	11.0246	11.4172	11.5482	10.0117	10.514	11.2376	11.2209	10.9469	10.2619	11.1572	11.2826	10.9145	10.8092	10.2638	10.5098	10.9299	10.9675	10.1833
45.35	11.8141	12.502	12.1171	11.8576	11.5471	12.0475	11.2985	11.9205	11.9622	11.6036	11.0466	11.549	11.2496	11.0715	11.5414	11.7068	11.2697	11.6108	11.0524	11.0508	11.2798	10.2972	11.5424	11.5362	11.0243	11.2952	8.53976	10.7025	10.866	11.0492	11.0414	11.0328	11.4535	11.5494	10.0223	10.5237	11.2573	11.2449	10.9773	10.2718	11.1287	11.2879	10.9513	10.8768	10.2737	10.52	10.9637	10.9922	10.2143
45.4	11.8098	12.5171	12.0987	11.9116	11.5473	12.0475	11.2982	11.9569	11.9884	11.659	11.0462	11.5485	11.2634	11.0648	11.545	11.7335	11.2786	11.664	11.0519	11.0504	11.286	10.2967	11.5463	11.5419	11.0325	11.2981	8.53938	10.729	10.9159	11.0489	11.1118	11.0386	11.4799	11.5501	10.0299	10.5307	11.2715	11.2622	10.9993	10.2789	11.1769	11.2916	10.978	10.9257	10.2808	10.5273	10.9882	11.01	10.2368
45.45	11.8756	12.528	12.0851	11.9508	11.5473	12.0473	11.3668	11.9834	12.0073	11.6991	11.0458	11.5481	11.2734	11.1288	11.5475	11.7528	11.285	11.7026	11.0514	11.119	11.2904	10.2963	11.549	11.5459	11.0384	11.3001	8.53899	10.7482	10.9521	11.0486	11.0942	11.0428	11.499	11.5505	10.0353	10.5356	11.2817	11.2747	11.0152	10.284	11.1428	11.2942	10.9974	10.9611	10.2858	10.5325	11.0059	11.0229	10.2531
45.5	11.9234	12.5358	12.0751	11.9793	11.5472	12.0471	11.3478	12.0026	12.021	11.7283	11.0455	11.5476	11.2805	11.246	11.5491	11.7667	11.2895	11.7306	11.051	11.1689	11.3627	10.2959	11.5508	11.5486	11.0425	11.3014	8.53861	10.7621	10.9785	11.1172	11.0812	11.0456	11.5128	11.5506	10.0391	10.5391	11.289	11.2836	11.0266	10.2876	11.1178	11.2959	11.081	10.9867	10.2894	10.5362	11.0187	11.0321	10.2649
45.55	12.0273	12.5413	12.0676	11.9999	11.5469	12.0468	11.3338	12.0164	12.0308	11.8185	11.0451	11.5471	11.2855	11.3306	11.5502	11.7767	11.3618	11.7509	11.0505	11.2052	11.4152	10.2954	11.552	11.5505	11.0454	11.3022	8.53823	10.7721	11.0673	11.1672	11.1405	11.0476	11.5227	11.5506	10.0417	10.6106	11.2942	11.3591	11.0348	10.3592	11.0994	11.2971	11.1416	11.0052	10.2919	10.6078	11.0278	11.0387	10.2734
46	12.1029	12.5452	12.0621	12.0148	11.5466	12.0465	11.3235	12.0264	12.0378	11.8841	11.0446	11.5466	11.2891	11.3919	11.5508	11.7839	11.4144	11.7656	11.05	11.2315	11.4533	10.295	11.5527	11.5517	11.0474	11.3027	8.53785	10.7793	11.1317	11.2035	11.1837	11.0488	11.5299	11.5504	10.0435	10.6626	11.2288	11.4139	11.0406	10.4113	11.1549	11.2978	11.1856	11.0186	10.2935	10.6599	11.0344	11.0433	10.2794
46.05	12.1579	12.5479	12.198	12.0255	11.5463	12.1152	11.3158	12.0335	12.0428	11.9318	11.0442	11.6152	11.3607	11.3666	11.5512	11.789	11.4526	11.7762	11.0495	11.2506	11.481	10.2945	11.5531	11.5525	11.0486	11.3028	8.53747	10.8533	11.109	11.2298	11.2151	11.0496	11.5349	11.5501	10.0447	10.7706	11.2499	11.3848	11.0447	10.5182	11.1953	11.2981	11.1483	11.0282	10.3638	10.6288	11.039	11.0466	10.2837
[truncated: 47 more columns]

[truncated: 1 more sheets: J) Data in Figure 5E-Vanco]
