# Supplementary material for: Single-cell phenotypic profiling and backtracing exposes and predicts clinically relevant subpopulations in isogenic Staphylococcus aureus communities
Source: Commun Biol. 2024 Oct 1;7:1228. doi: 10.1038/s42003-024-06894-z (PMC11445386; doi:10.1038/s42003-024-06894-z)
Supplement: Supplementary file 7 — Supplementary Dataset 3 [file 42003_2024_6894_MOESM7_ESM.xlsx]

## Sheet: Read-me
Supplementary Data 3. Data pertaining to Supplementary Figures 2, 3, and 5. Sheet names correspond to the subfigure that the date corresponds to.
Sheet S2E, Percent positive events following single event sorting at different flow rates (data Supplementary Figure 2E).
Sheet S3C-ii, lag phase* (h) in TSBcm liquid media following batch dilution (data Supplementary Figure 3C-ii).
Sheet S3C-iii, Expected CFU and percent wells with positive growth following batch dilutions (data Supplementary Figure 3C-iii).
Sheet 3D-ii, lag phase* (h) in TSBcm liquid media following sorting cells in increment of 10 (data Supplementary Figure 3D-ii).
Sheet S3E, comparison of lag phase* (h) from cultures derived from batch dilutions and from sorting (data Supplementary Figure 3E).
Sheet 5D, Percent positive population stained with different RSG concentrations (data Supplementary Figure 5D)
Sheet 5F-i, Lag phase* (h) in TSB liquid media following single event sorting from pre-sort unstained cells and pre-sort cells stained with PI, RSG and both stains
Sheet 5F-iI, Generation time (h) in TSB liquid media following single event sorting from pre-sort unstained cells and pre-sort cells stained with PI, RSG and both stains
Sheet 5G, Stability of plasmid pCM29 in S. aureus USA300 LAC strain

## Sheet: S2E
OBSERVATION
Flow rate (#events/sec)	Plate #	Single cell sorting
		Number of CFU/spot
		0	1	2
250	1	2	46	0
	2	1	47	0
	SUM	3	93	0
500	1	0	48	0
	2	0	48	0
	SUM	0	96	0
1000	1	3	45	0
	2	0	48	0
	SUM	3	93	0
2000	1	2	46	0
	2	1	47	0
	SUM	3	93	0
5000	1	3	45	0
	2	1	47	0
	SUM	4	92	0
10000	1	0	48	0
	2	0	47	1
	SUM	0	95	1
CALCULATIONS
	Single cell sorting (N=96)
Flow rate (#events/Sec)	Single	Not Single	Total negatie events (0 events)	Total sorted events (N*)	Single cell sorting efficiency (%)	Sorting efficiency (%)
250	93	0	3	93	100	96.875
500	96	0	0	96	100	100
1000	93	0	3	93	100	96.875
2000	93	0	3	93	100	96.875
5000	92	0	4	92	100	95.8333
10000	95	1	0	96	98.9583	100
N = to number of events programmed to sort = 96
N* = total number of events flowcytometer actually sorted. This was used to calculate % event effciency for correct and incorrect sorting of single and double cells

## Sheet: S3C-ii
Lag phase* (h) in TSBcm liquid media following batch dilution														P values lag phase*
Dilutions	1e-11	1e-10	1e-9	1e-8	1e-7	1e-6	1e-5	1e-4	1e-3	1e-2	1e-1	Undiluted		Kruskal-Wallis test	Mean rank diff.	Significant?	Summary	Adjusted P Value
					10.3026	9.0878	7.174	5.3558	3.4748	1.5952	0.25264	0.52819		1e-9 vs. 1e-8	6.027	No	ns	>0.9999
				15.1242	11.2276	9.0776	6.9816	5.3285	3.5927	1.7112	0.31263	0.49308		1e-9 vs. 1e-7	52.42	No	ns	>0.9999
				10.3848	10.9015	8.5262	6.7389	5.3065	3.4381	1.7258	0.37662	0.60985		1e-9 vs. 1e-6	118.6	No	ns	>0.9999
					12.3471	9.4996	7.1257	5.1715	3.5704	1.8142	0.35267	0.58491		1e-9 vs. 1e-5	184	No	ns	0.353
			12.0609	11.6203	11.123	9.6785	6.8757	5.1525	3.3696	1.501	0.25092	0.54193		1e-9 vs. 1e-4	247.6	Yes	*	0.0156
					10.1593	9.7488	6.9451	5.1948	3.3805	1.4961	0.3171	0.46864		1e-9 vs. 1e-3	311	Yes	***	0.0003
				15.2106	11.4824	8.5669	6.699	5.1547	3.4228	1.5347	0.2574	0.65856		1e-9 vs. 1e-2	375.7	Yes	****	<0.0001
					9.9472	9.3086	6.7415	5.1866	3.1449	1.3007	0.35151	0.64615		1e-9 vs. 1e-1	463.4	Yes	****	<0.0001
					11.0477	8.8858	6.7695	5.1224	3.0059	1.6612	0.55861	0.66137		1e-9 vs. Undiluted	479.9	Yes	****	<0.0001
				16.1287	11.286	8.2711	6.7978	5.0166	3.3264	1.7141	0.62008	0.6541		1e-8 vs. 1e-7	46.39	No	ns	>0.9999
				10.0467	10.8923	8.8526	6.9555	5.2147	3.2898	1.6099	0.6337	0.68449		1e-8 vs. 1e-6	112.6	Yes	*	0.0193
				13.5529	12.3116	9.7527	7.0604	5.4008	3.2281	1.6502	0.68733	0.63698		1e-8 vs. 1e-5	178	Yes	****	<0.0001
				16.5627	10.7822	8.5272	7.2306	5.2034	3.3374	1.3101	0.58219	0.60576		1e-8 vs. 1e-4	241.6	Yes	****	<0.0001
				10.5418	11.0694	9.061	6.7296	5.2802	3.1412	1.4676	0.47269	0.57052		1e-8 vs. 1e-3	305	Yes	****	<0.0001
					14.5293	10.6687	8.7364	6.9968	5.2307	2.7019	1.3025	0.50455		1e-8 vs. 1e-2	369.7	Yes	****	<0.0001
				12.5749	9.9069	8.7882	6.8052	4.6448	2.7297	1.3044	0.58492	0.77267		1e-8 vs. 1e-1	457.4	Yes	****	<0.0001
				14.1108	11.5128	9.3638	6.9444	5.2381	3.33	1.7064	0.57157	0.60525		1e-8 vs. Undiluted	473.9	Yes	****	<0.0001
				13.4122	11.7202	8.7783	6.9637	5.3143	3.5806	1.7648	0.71729	0.52962		1e-7 vs. 1e-6	66.19	No	ns	0.9402
				12.1779	9.773	8.9968	7.5605	5.2441	3.5107	1.5261	0.67719	0.62397		1e-7 vs. 1e-5	131.6	Yes	***	0.0002
				13.49	9.9641	8.4725	7.1043	4.9984	3.3657	1.6886	0.58458	0.64474		1e-7 vs. 1e-4	195.2	Yes	****	<0.0001
				14.5501	11.7022	8.5747	7.1787	5.1146	3.4713	1.3902	0.78072	0.70981		1e-7 vs. 1e-3	258.6	Yes	****	<0.0001
				15.4021	10.4399	9.4699	6.6989	5.1107	3.2776	1.8328	0.76863	0.69889		1e-7 vs. 1e-2	323.3	Yes	****	<0.0001
				13.2525	11.7388	9.0426	7.1124	5.0077	3.468	1.8196	1.0063	0.69299		1e-7 vs. 1e-1	411	Yes	****	<0.0001
					10.8131	8.1375	6.5107	4.842	3.2314	1.6814	0.88495	0.7795		1e-7 vs. Undiluted	427.5	Yes	****	<0.0001
				11.9292	10.8935	9.051	6.6996	4.9254	3.2438	1.7545	0.50012	0.59327		1e-6 vs. 1e-5	65.39	No	ns	>0.9999
				10.6865	10.9701	8.2447	7.0761	5.1944	3.6815	1.6933	0.55243	0.54264		1e-6 vs. 1e-4	129	Yes	***	0.0003
				14.4669	10.6616	8.2733	7.0542	5.4163	3.5403	1.5107	0.65261	0.61303		1e-6 vs. 1e-3	192.4	Yes	****	<0.0001
			15.4742	13.5714	10.3423	9.3868	6.7202	5.3991	3.3943	1.6123	0.56376	0.5986		1e-6 vs. 1e-2	257.1	Yes	****	<0.0001
					12.5399	9.9272	6.9878	5.2485	3.375	1.4626	0.54008	0.63456		1e-6 vs. 1e-1	344.8	Yes	****	<0.0001
				17.7292	10.3013	9.6609	7.0412	5.3766	3.4529	1.498	0.61296	0.63411		1e-6 vs. Undiluted	361.3	Yes	****	<0.0001
				12.9656	10.3532	9.3379	7.0485	5.2718	3.4268	1.3145	0.7578	0.67399		1e-5 vs. 1e-4	63.61	No	ns	>0.9999
					10.5261	8.8858	6.8385	5.135	3.1744	1.5659	0.77597	0.7422		1e-5 vs. 1e-3	127	Yes	***	0.0004
					10.2288	8.1468	7.0181	5.0007	3.2224	1.5131	0.5731	0.60615		1e-5 vs. 1e-2	191.7	Yes	****	<0.0001
					12.6067	9.2689	6.8194	5.2165	3.3173	1.6381	0.59272	0.53559		1e-5 vs. 1e-1	279.4	Yes	****	<0.0001
				18.1082	9.8813	8.586	6.9339	5.0115	3.1693	1.7019	0.78424	0.69245		1e-5 vs. Undiluted	295.9	Yes	****	<0.0001
			13.1813	11.3461	10.3956	10.3439	6.8808	5.2779	3.5202	1.75	0.76809	0.19221		1e-4 vs. 1e-3	63.42	No	ns	>0.9999
					11.3634	8.7532	6.7845	5.2973	3.2314	1.8411	0.95845	0.71155		1e-4 vs. 1e-2	128.1	Yes	***	0.0004
					9.0381	8.9689	7.0485	5.2917	3.3047	1.8054	0.93347	0.7207		1e-4 vs. 1e-1	215.8	Yes	****	<0.0001
					10.548	8.3911	6.8148	5.2186	3.5639	1.784	0.9845	0.69512		1e-4 vs. Undiluted	232.3	Yes	****	<0.0001
				14.3825	12.381	8.2044	6.855	4.7007	3.2691	1.6894	0.81229	0.65116		1e-3 vs. 1e-2	64.66	No	ns	>0.9999
				15.0661	10.5633	8.8101	6.6425	5.0049	3.1818	1.5673	0.56394	0.46259		1e-3 vs. 1e-1	152.4	Yes	****	<0.0001
				13.3078	10.4335	9.0288	6.9516	5.3306	3.4834	1.7862	0.56159	0.38992		1e-3 vs. Undiluted	168.9	Yes	****	<0.0001
					9.432	8.6152	7.0379	5.2246	3.5172	1.6748	0.63439	0.50615		1e-2 vs. 1e-1	87.72	No	ns	0.0992
				11.7676	10.4312	8.5791	6.9806	5.3257	3.4835	1.6634	0.56427	0.51262		1e-2 vs. Undiluted	104.2	Yes	*	0.0124
				13.2733	10.6441	9.2154	6.9162	5.1283	3.4849	1.5462	0.68346	0.67598		1e-1 vs. Undiluted	16.52	No	ns	>0.9999
					12.0351	10.0602	6.6922	5.1847	2.9404	1.5193	0.83539	0.67964
				14.7709	13.0217	9.0002	6.5439	5.2562	3.5599	1.6002	0.78963	0.66498
				16.0962	12.0398	8.5712	6.5776	4.959	3.4869	1.7623	0.75042	0.74036
					10.9795	8.0617	6.7107	4.9505	3.1863	1.7798	0.79891	0.6201
				14.9115	10.6136	8.9167	6.7416	5.042	3.4945	1.8677	0.85068	0.62968
				16.1248	11.4246	9.1884	7.0479	5.1273	3.2934	2.032	0.96457	0.6722
				12.235	9.9369	8.5411	6.5544	5.3481	3.1524	1.4349	0.30116	0.003633
				14.879	10.521	9.4871	7.0127	4.9714	3.6285	1.8683	0.90669	0.62985
			14.3724	11.8519	11.4204	9.4643	6.7712	5.1803	3.1374	2.0042	0.92815	0.64187
			13.9763	16.2753	11.5275	8.2822	6.9768	5.222	3.3837	1.834	0.93585	0.63917
				15.287	11.3159	8.2356	6.8047	5.0033	3.2844	1.5425	0.66667	0.62935
				12.0373	10.9937	8.7096	6.6692	4.9398	3.1657	1.643	0.72356	0.57007
					9.9031	9.064	6.5066	4.7774	3.3659	1.6488	0.7234	0.49396
				14.9099	11.5481	8.7324	7.024	5.0696	3.302	1.6702	0.75814	0.48051
					10.3449	8.742	6.9475	5.0834	3.3679	1.7898	0.88638	0.58487
					11.9636	8.2858	6.8201	5.0293	3.5161	1.8502	0.86841	0.62451
				15.3605	10.3389	9.014	6.4644	5.2368	3.4461	1.9125	0.94812	0.68327
			15.107		11.506	8.7444	6.9779	5.3724	3.5974	1.6636	0.87358	0.66741
				14.976	11.9883	8.4245	6.8198	4.9077	3.1664	1.4834	0.91757	0.64758
N	0	0	6	43	64	64	64	64	64	64	64	64
				Data from 43/49 wells were analysed. Data fitting for 6 wells was not optimal
Av	#DIV/0!	#DIV/0!	14.0287	13.8711	11.0147	8.94285	6.91021	5.1759	3.38175	1.66856	0.682848	0.603033
SD	#DIV/0!	#DIV/0!	1.26201	1.97257	0.94333	0.555386	0.305811	0.287353	0.293518	0.209584	0.216504	0.122198
Median	#NUM!	#NUM!	14.1744	14.1108	10.8975	8.8858	6.8985	5.18565	3.36875	1.6669	0.685395	0.629765
Δt (Lag)			0.06355	3.2133	2.0117	1.9873	1.71285	1.8169	1.70185	0.981505	0.05563
Total numbers of technical replicates	64	64	64	64	64	64	64	64	64	64	64	64

## Sheet: S3C-iii
Dilutions	Expected CFUs	# wells with growth	% wells with growth
Undiluted	117000000	64	100
0.1	11700000	64	100
0.01	1170000	64	100
0.001	117000	64	100
0.0001	11700	64	100
1e-05	1170	64	100
1e-06	117	64	100
1e-07	11.7	64	100
1e-08	1.17	49	76.5625
1e-09	0	6	9.375
1e-10	0	0	0
1e-11	0	0	0
CFU/ml in undiluted sample	570000000
	610000000
	580000000
Average CFU/ml in undiluted sample	5.86667e+08
Average Bacterial count per 200µl in undiluted sample	1.17333e+08

## Sheet: S3D-ii
Lag phase* (h) in TSBcm liquid media following sorting
	Numbers of events sorted
	1	10	100	1000
	11.2574	13.7377	11.0328	7.3368
	12.7798	9.8799	8.4788	6.6016
	15.0982	11.4628	8.3457	6.3215
	12.4885	13.2954	8.8439	6.9092
	12.0125	12.3934	9.5949	7.59
	15.0208	12.657	9.2608	7.7663
	12.4448	10.9122	9.4781	7.6546
	15.8187	12.7514	9.026	7.0252
	14.5485	10.5348	8.7458	7.2562
	12.083	10.852	8.9849	7.0647
	11.3256	10.625	8.8411	7.124
	15.8686	11.6778	8.3382	6.7631
	16.7779	10.8352	8.9023	8.1978
	12.9654	8.8991	8.1211	6.6164
	16.4286	10.2138	8.3902	6.9694
	12.4511	13.3727	8.6485	6.8224
	14.3167	11.1598	9.5409	7.8295
	14.9274	12.203	9.6562	7.958
	16.3822	12.3727	9.5971	7.926
	14.1398	12.1172	9.5396	7.0557
	11.7538	10.6118	9.7126	6.9507
	13.595	10.7415	8.4965	6.9492
	17.8648	11.3342	8.5493	6.9068
	14.8088	10.5812	11.016	6.5231
	15.8074	10.0097	9.374	8.0515
	17.4338	10.945	8.3994	6.8738
	12.8908	12.036	9.088	6.9378
	12.9267	12.643	8.9282	7.149
	12.6607	11.8165	9.8347	7.7293
	17.6814	10.3679	10.1134	7.8001
	16.1325	11.6028	8.8979	7.6125
	18.2686	11.7048	8.6104	7.3944
	15.7197	9.0344	8.5885	7.4968
	14.2539	10.6426	8.9971	7.0513
	15.9853	10.5099	9.036	7.4435
	15.1538	11.6853	10.9888	6.727
	19.3695	12.3176	8.7107	8.4606
	15.0767	12.1058	8.6297	7.0249
	15.9855	12.1747	9.2807	6.5461
	16.7593	10.1543	10.3439	6.9875
	13.7135	10.5362	9.8734	7.5698
	16.966	10.3571	9.6258	7.9536
	17.1901	12.2276	9.2843	8.0767
	15.3251	10.9021	8.9238	7.3008
	13.1499	10.5427	9.5938	7.4416
	14.6718	9.9028	9.8289	7.4195
	10.5906	10.435	8.4731	7.6693
	15.532	9.9025	10.8203	6.7391
	13.7797	11.5648	8.2487	8.0894
	14.0909	11.788	8.0561	6.1657
	16.097	12.0969	8.3247	6.7454
	14.6407	10.7264	10.4295	6.5897
	12.6011	11.2926	9.444	7.2385
	11.6796	11.5355	8.7898	7.5253
	12.0735	10.703	9.3718	7.4837
	16.6962	10.6787	9.222	7.2381
	16.0537	10.1749	9.1484	7.0217
	13.2546	10.3762	9.3788	7.2393
	13.829	11.1992	8.3195	7.0905
	14.4253	11.2974	8.6036	6.8617
	18.4763	10.9692	8.5489	8.0699
	17.0221	12.7177	8.9127	7.0032
	21.5116	12.1787	8.4338	6.7036
	22.3063	10.5017	10.0141	6.8321
	13.9962	11.0896	10.2957	7.6088
	16.222	10.8072	8.4512	7.8076
	15.7288	10.7875	8.9093	7.9799
	20.0601	10.6884	8.2567	7.0263
	12.934	10.0877	9.4301	7.0749
	12.1328	10.7664	9.0013	7.1492
	17.5396	14.0013	7.9944	7.3573
	16.2047	15.0691	10.9331	6.9411
	21.4927	12.0118	9.1698	8.5317
	15.2386	12.2243	9.4192	6.8143
	16.855	15.7739	8.8056	6.7253
	14.2883	9.6084	11.976	6.7938
	16.5893	13.44	10.1122	8.322
	16.5125	10.921	10.1533	8.6294
	11.577	11.0641	9.7235	8.4452
	17.1376	13.0421	10.5482	7.7736
	19.0392	11.8969	10.4121	8.1236
	13.4275	13.1873	8.6811	7.9389
	18.7495	12.1984	9.9675	8.0516
	14.1412	13.3688	9.1203	7.0206
		14.0181	8.8142	8.0514
		11.7587	8.6629	6.5867
		14.3691	9.7655	6.3744
		10.5382	10.5953	6.5532
		12.4668	9.2462	8.1437
		11.7843	10.2182	7.9022
		10.3951	9.9014	8.3821
		12.1511	10.8588	7.2559
		10.9967	9.9668	7.593
		11.7364	8.8139	7.497
		14.8292	10.5407	7.8933
		11.6804	8.74	6.4808
		11.1158	8.5133	8.5329
			9.4606	6.6043
			11.051	6.6253
			12.0137	6.6352
			10.5959	8.3613
			9.8317	8.3354
			9.9643	8.0534
			10.6571	7.7377
			10.7784	7.6924
			8.554	7.8256
				8.1833
				6.6569
N	84	97	106	108
Av	15.1763	11.5408	9.39186	7.36616
SD	2.45409	1.28454	0.875616	0.60076
Median	15.0875	11.2974	9.2535	7.2785

## Sheet: S3E
Lag phase* (h) in TSBcm liquid media following either dilutions or sorting
	Dilutions						Numbers of events sorted
	1e-09	1e-08	1e-07	1e-06	1e-05		1	10	100	1000
	12.0609	15.1242	10.3026	9.0878	7.174		11.2574	13.7377	11.0328	7.3368
	15.4742	10.3848	11.2276	9.0776	6.9816		12.7798	9.8799	8.4788	6.6016
	13.1813	11.6203	10.9015	8.5262	6.7389		15.0982	11.4628	8.3457	6.3215
	14.3724	15.2106	12.3471	9.4996	7.1257		12.4885	13.2954	8.8439	6.9092
	13.9763	16.1287	11.123	9.6785	6.8757		12.0125	12.3934	9.5949	7.59
	15.107	10.0467	10.1593	9.7488	6.9451		15.0208	12.657	9.2608	7.7663
		13.5529	11.4824	8.5669	6.699		12.4448	10.9122	9.4781	7.6546
		16.5627	9.9472	9.3086	6.7415		15.8187	12.7514	9.026	7.0252
		10.5418	11.0477	8.8858	6.7695		14.5485	10.5348	8.7458	7.2562
		12.5749	11.286	8.2711	6.7978		12.083	10.852	8.9849	7.0647
		14.1108	10.8923	8.8526	6.9555		11.3256	10.625	8.8411	7.124
		13.4122	12.3116	9.7527	7.0604		15.8686	11.6778	8.3382	6.7631
		12.1779	10.7822	8.5272	7.2306		16.7779	10.8352	8.9023	8.1978
		13.49	11.0694	9.061	6.7296		12.9654	8.8991	8.1211	6.6164
		14.5501	14.5293	10.6687	8.7364		16.4286	10.2138	8.3902	6.9694
		15.4021	9.9069	8.7882	6.8052		12.4511	13.3727	8.6485	6.8224
		13.2525	11.5128	9.3638	6.9444		14.3167	11.1598	9.5409	7.8295
		11.9292	11.7202	8.7783	6.9637		14.9274	12.203	9.6562	7.958
		10.6865	9.773	8.9968	7.5605		16.3822	12.3727	9.5971	7.926
		14.4669	9.9641	8.4725	7.1043		14.1398	12.1172	9.5396	7.0557
		13.5714	11.7022	8.5747	7.1787		11.7538	10.6118	9.7126	6.9507
		17.7292	10.4399	9.4699	6.6989		13.595	10.7415	8.4965	6.9492
		12.9656	11.7388	9.0426	7.1124		17.8648	11.3342	8.5493	6.9068
		18.1082	10.8131	8.1375	6.5107		14.8088	10.5812	11.016	6.5231
		11.3461	10.8935	9.051	6.6996		15.8074	10.0097	9.374	8.0515
		14.3825	10.9701	8.2447	7.0761		17.4338	10.945	8.3994	6.8738
		15.0661	10.6616	8.2733	7.0542		12.8908	12.036	9.088	6.9378
		13.3078	10.3423	9.3868	6.7202		12.9267	12.643	8.9282	7.149
		11.7676	12.5399	9.9272	6.9878		12.6607	11.8165	9.8347	7.7293
		13.2733	10.3013	9.6609	7.0412		17.6814	10.3679	10.1134	7.8001
		14.7709	10.3532	9.3379	7.0485		16.1325	11.6028	8.8979	7.6125
		16.0962	10.5261	8.8858	6.8385		18.2686	11.7048	8.6104	7.3944
		14.9115	10.2288	8.1468	7.0181		15.7197	9.0344	8.5885	7.4968
		16.1248	12.6067	9.2689	6.8194		14.2539	10.6426	8.9971	7.0513
		12.235	9.8813	8.586	6.9339		15.9853	10.5099	9.036	7.4435
		14.879	10.3956	10.3439	6.8808		15.1538	11.6853	10.9888	6.727
		11.8519	11.3634	8.7532	6.7845		19.3695	12.3176	8.7107	8.4606
		16.2753	9.0381	8.9689	7.0485		15.0767	12.1058	8.6297	7.0249
		15.287	10.548	8.3911	6.8148		15.9855	12.1747	9.2807	6.5461
		12.0373	12.381	8.2044	6.855		16.7593	10.1543	10.3439	6.9875
		14.9099	10.5633	8.8101	6.6425		13.7135	10.5362	9.8734	7.5698
		15.3605	10.4335	9.0288	6.9516		16.966	10.3571	9.6258	7.9536
		14.976	9.432	8.6152	7.0379		17.1901	12.2276	9.2843	8.0767
			10.4312	8.5791	6.9806		15.3251	10.9021	8.9238	7.3008
			10.6441	9.2154	6.9162		13.1499	10.5427	9.5938	7.4416
			12.0351	10.0602	6.6922		14.6718	9.9028	9.8289	7.4195
			13.0217	9.0002	6.5439		10.5906	10.435	8.4731	7.6693
			12.0398	8.5712	6.5776		15.532	9.9025	10.8203	6.7391
			10.9795	8.0617	6.7107		13.7797	11.5648	8.2487	8.0894
			10.6136	8.9167	6.7416		14.0909	11.788	8.0561	6.1657
			11.4246	9.1884	7.0479		16.097	12.0969	8.3247	6.7454
			9.9369	8.5411	6.5544		14.6407	10.7264	10.4295	6.5897
			10.521	9.4871	7.0127		12.6011	11.2926	9.444	7.2385
			11.4204	9.4643	6.7712		11.6796	11.5355	8.7898	7.5253
			11.5275	8.2822	6.9768		12.0735	10.703	9.3718	7.4837
			11.3159	8.2356	6.8047		16.6962	10.6787	9.222	7.2381
			10.9937	8.7096	6.6692		16.0537	10.1749	9.1484	7.0217
			9.9031	9.064	6.5066		13.2546	10.3762	9.3788	7.2393
			11.5481	8.7324	7.024		13.829	11.1992	8.3195	7.0905
			10.3449	8.742	6.9475		14.4253	11.2974	8.6036	6.8617
			11.9636	8.2858	6.8201		18.4763	10.9692	8.5489	8.0699
			10.3389	9.014	6.4644		17.0221	12.7177	8.9127	7.0032
			11.506	8.7444	6.9779		21.5116	12.1787	8.4338	6.7036
			11.9883	8.4245	6.8198		22.3063	10.5017	10.0141	6.8321
							13.9962	11.0896	10.2957	7.6088
							16.222	10.8072	8.4512	7.8076
							15.7288	10.7875	8.9093	7.9799
							20.0601	10.6884	8.2567	7.0263
							12.934	10.0877	9.4301	7.0749
							12.1328	10.7664	9.0013	7.1492
							17.5396	14.0013	7.9944	7.3573
							16.2047	15.0691	10.9331	6.9411
							21.4927	12.0118	9.1698	8.5317
							15.2386	12.2243	9.4192	6.8143
							16.855	15.7739	8.8056	6.7253
							14.2883	9.6084	11.976	6.7938
							16.5893	13.44	10.1122	8.322
							16.5125	10.921	10.1533	8.6294
							11.577	11.0641	9.7235	8.4452
							17.1376	13.0421	10.5482	7.7736
							19.0392	11.8969	10.4121	8.1236
							13.4275	13.1873	8.6811	7.9389
							18.7495	12.1984	9.9675	8.0516
							14.1412	13.3688	9.1203	7.0206
								14.0181	8.8142	8.0514
								11.7587	8.6629	6.5867
								14.3691	9.7655	6.3744
								10.5382	10.5953	6.5532
								12.4668	9.2462	8.1437
								11.7843	10.2182	7.9022
								10.3951	9.9014	8.3821
								12.1511	10.8588	7.2559
								10.9967	9.9668	7.593
								11.7364	8.8139	7.497
								14.8292	10.5407	7.8933
								11.6804	8.74	6.4808
								11.1158	8.5133	8.5329
									9.4606	6.6043
									11.051	6.6253
									12.0137	6.6352
									10.5959	8.3613
									9.8317	8.3354
									9.9643	8.0534
									10.6571	7.7377
									10.7784	7.6924
									8.554	7.8256
										8.1833
										6.6569
N	6	43	64	64	64		84	97	106	108
Av	14.0287	13.8711	11.0147	8.94285	6.91021		15.1763	11.5408	9.39186	7.36616
SD	1.26201	1.97257	0.94333	0.555386	0.305811		2.45409	1.28454	0.875616	0.60076
Median	14.1744	14.1108	10.8975	8.8858	6.8985		15.0875	11.2974	9.2535	7.2785

## Sheet: S5D
		% Positive population
RSG (µM)		BR01	BR02	BR03	BR04		Average	SD
0		0	0	0.013	0.3		0.07825	0.14796
0.05		94.5	94.5	90.3	91.8		92.775	2.08387
0.1		95.6	96	89.9	88.6		92.525	3.82219
0.2		95.9	96.7	91.8	92.3		94.175	2.48378
0.5		96.2	96	91.3	90.2		93.425	3.12237

## Sheet: S5F
Plasmid pCM29 stability in S. aureus USA300 LAC strain. CFU/mL from cultures grown in TSBcm and TSB broth cultures for 96 h. CFU were determined by plating on TSAcm agar plates.
		CFU/ml
Time (h)	Replicate	TSB+Cm	TSB
0	1	10000000	20000000
	2	12000000	12000000
	3	8000000	14000000
8	1	180000000	200000000
	2	120000000	220000000
	3	260000000	200000000
24	1	320000000	400000000
	2	280000000	320000000
	3	320000000	300000000
96	1	32000000	58000000
	2	32000000	50000000
	3	32000000	38000000

## Sheet: S5G-i
Lag phase* (h) in TSB liquid media following single event sorting from pre-sort unstained cells and pre-sort cells stained with PI, RSG and both stains
	Unstained	PI	RSG	PI & RSG
	10.187	13.1118	10.2312	10.3149
	10.0062	10.0456	14.2732	10.2244
	10.3118	14.546	10.4074	13.4083
	10.4337	13.5128	10.9166	10.0327
	14.9246	14.1619	11.9877	11.2104
	10.0217	10.3436	11.589	10.1168
	10.5513	14.1182	10.0485	9.7884
	10.0722	14.9459	13.8775	13.387
	14.3422	14.2686	10.0646	11.4017
	10.02	10.3877	10.881	10.7997
	10.4567	9.9547	10.1792	10.3779
	14.4161	10.7958	10.7398	10.2635
	13.3076	10.8137	13.0771	14.4031
	13.2358	13.4078	12.4825	9.876
	14.3029	14.5481	13.4488	10.2317
	14.7143	10.1174	13.7937	15.4986
	10.5173	14.112	13.7445	10.0474
	13.8361	10.4511	10.8829	10.3329
	13.8608	13.0429	14.1345	13.2093
	10.0877	8.9866	8.9152	11.2109
	9.5162	10.5675	13.0405	11.7233
	9.3612	11.2243	13.5271	10.2319
	10.8676	9.8885	11.0179	9.9042
	10.2628	10.7054	11.8816	10.6481
	13.6868	11.649	13.8693	11.3977
	12.5673	10.9104	11.2464	10.5017
	13.1167	13.4456	10.889	13.5731
	12.3179	9.755	14.1933	10.6753
	10.9834	9.9068	13.2292	10.9356
	10.0975	12.0743	9.7495	10.6296
	9.8591	13.3563	13.9167	14.2067
	13.0805	13.6891	10.8853	11.1261
	13.8127	10.879	11.5472	13.188
	13.5752	8.6021	12.1597	10.0728
	24.3853	15.2197	13.7242	10.9554
	10.8635	10.2996	13.7628	13.6711
	11.659	10.7692	13.8152	10.8073
	10.2292	10.7732	13.8782	10.5913
	9.777	15.0706	10.4013	13.71
	13.2569	13.1726	11.1993	10.6165
	13.9937	12.4211	14.2931	10.0038
	9.1115	7.7301	14.4088	9.9336
	13.0494	10.4602	10.1809	10.58
	14.3602	14.3997	11.8121	10.4698
	10.0239	10.3832	11.4173	13.8494
	12.2658	13.3078	10.7037	11.6359
	12.5669	10.7503	10.2543	10.4694
	9.8303	11.501	10.9583	10.4047
	13.8768	14.3007	9.8189	14.2403
	13.5271	13.0625	23.2229	14.5242
	11.8898	11.6607	11.9878	10.1406
	14.2829	14.1871	13.7273	10.9272
	14.8453	11.5675	13.1125	10.7096
	14.2395	13.1112	14.2486	11.9439
	9.5173	11.3306	14.0402	10.8032
	13.6372	11.1473	13.1693	13.8455
	10.4107	13.7326	13.3929	13.279
	12.6478	13.5397	12.8364	12.5534
	12.9427	13.5857	13.3002	13.055
	15.065	12.2949	13.2599	11.6675
	13.0926	13.9386	12.8282	14.5425
	13.2573	13.0027	11.2861	14.0327
	9.9977	13.3787	10.943	10.6689
	12.1033	13.6471	10.1136	13.3085
	13.5211	10.4711	10.991	9.8987
	13.3685	11.6449	9.8495	10.0043
	14.0588	9.6365	14.2367	11.6998
	11.0541	13.3748	13.6375	14.8198
	10.8019	13.4822	10.4486	15.0293
	13.6544	14.9344	12.5714	14.1137
	10.9982	12.7674	9.6509	10.0416
	11.2727	14.2397	10.2853	10.1592
	10.1085	14.6203	14.8032	9.6426
	13.4475	14.5969	11.8091	10.0138
	11.1964	13.8954	12.009	11.5079
	14.5649	12.6865	13.7061	10.1995
	14.1726	12.7336	10.8116	11.9301
	14.4774	10.9738	10.9745	14.3333
	10.9143	9.0024	12.8079	14.1742
	10.4684	13.9637	9.6728	10.6761
	14.6974	15.0982	13.3324	10.2981
	12.9697	11.8941	13.9266	14.0279
	14.3099	14.2792	13.731	10.3182
	10.9044	10.4534	10.0422	10.4233
	10.6947	14.1545	13.0881	13.1467
	14.1115	10.2572	11.3264	13.5528
	12.2107	10.1047	10.8908	13.8243
	12.4778	10.9417	9.5726	14.2225
	13.8871	10.9352	10.0474	13.5999
	10.3836	12.8528	10.8307	9.4659
	10.2552	14.3506	11.178	10.8278
	15.0686	10.452	14.1439	10.7222
	10.409	14.6144	10.9216	9.2646
	11.0062	14.3706	13.5967	11.0954
	11.756	9.1022	9.9162	14.3796
	10.4874	12.4907	13.7441	13.8073
	10.5711	10.8728	10.7223	10.7455
	11.8708	13.5386	15.2157	12.6154
	10.5681	14.8518	13.9545	12.0383
	13.2999	14.0272	12.2267	14.3049
	12.8828	14.6545	11.0003	10.5357
	12.9981	10.4024	10.7768	14.3634
	10.3866	9.9288	11.8348	13.7852
	9.4823	12.5534	11.4027	13.5689
	10.2822	10.5386	13.2282	9.4649
	13.5115	10.5413	9.9357	14.2363
	10.3441	12.5879	12.4733	10.2076
	13.6617	10.2618	11.4954	13.8457
	9.9136	12.7715	9.9896	13.1446
	16.2149	10.6938	14.0479	14.0684
	13.4584	13.2277	10.5587	10.5692
	10.8078	10.7302	10.8695	9.7303
	10.2556	10.8594	14.7397	13.0411
	10.9643	8.9209	12.4222	12.0509
	14.4804	13.7355	10.2845	13.5837
	13.8974	14.4699	14.1126	14.2029
	11.5396	11.8401	10.9928	11.0674
	11.1324	10.2191	11.3631	14.1598
	13.5351	13.8737	15.1629	17.911
	10.2752	14.2739	10.8192	11.2837
	15.4835	13.8385	13.0366	14.847
	10.2492	11.0608	14.255	12.2418
	10.6512	14.0014	13.0594	13.9125
	13.9069	13.4409	10.6201	10.3398
	12.8905	9.5404	13.1665	14.2435
	13.3528	9.8914	13.8476	10.4869
	13.4377	11.6199	9.1742	10.7835
	10.9532	11.2545	10.1982	13.8746
	11.896	10.9642		14.8162
	11.3522	9.8415		11.3311
		14.8049		13.7182
		9.8554		10.396
		10.7357		10.1495
		11.1983		14.1013
				10.8906
N	130	134	128	135
Medain	12.157	12.1846	11.8582	11.2837
SD	2.05124	1.82141	1.8785	1.79947

## Sheet: S5G-ii
Generation time (h) in TSB liquid media following single event sorting from pre-sort unstained cells and pre-sort cells stained with PI, RSG and both stains
	Unstained	PI	RSG	PI & RSG
	1.32459	2.88007	1.5675	1.53463
	1.79861	1.74927	1.81752	1.54235
	1.60254	2.52154	1.36858	3.23674
	1.95782	3.12242	1.33632	1.31872
	1.99702	2.43107	1.17516	1.39787
	1.53107	1.77712	1.52959	1.38107
	1.42339	1.89545	1.32457	1.34691
	1.23452	2.26467	1.37932	1.80455
	2.35837	1.66143	1.31146	1.73399
	1.63393	1.88365	1.6976	1.22962
	2.16703	1.4528	1.43473	1.98518
	1.72614	1.83893	1.35048	1.56216
	1.93363	1.99743	3.26925	1.68587
	1.52928	2.264	1.97332	1.42591
	1.73826	2.12075	1.97169	1.48559
	2.08955	1.93083	1.8516	1.54445
	1.95661	2.36642	1.81924	1.24198
	2.03747	1.38571	2.32031	1.72872
	3.15856	1.69135	2.30665	1.47187
	1.5768	1.43524	1.60054	1.27006
	2.31404	1.81068	2.69131	1.25291
	1.59399	1.36299	3.17143	1.63729
	1.42879	1.63366	1.41971	1.516
	1.6647	2.26949	1.26238	1.85482
	1.94639	2.39843	1.88961	1.61588
	1.16093	1.20587	1.54228	1.77913
	2.33006	1.51541	1.5524	2.1346
	1.61077	1.69242	3.26018	1.66115
	2.41145	1.78324	1.72954	1.79861
	1.73183	1.35505	1.969	1.42614
	1.62493	2.04528	1.71372	1.83474
	1.40041	1.4284	1.42126	1.85567
	3.13997	1.5577	1.40972	1.2294
	1.73036	1.43821	1.86928	1.2941
	3.19894	2.32218	2.07213	1.67783
	1.71211	1.52464	1.31226	1.81943
	1.69906	1.52073	2.56531	1.36085
	2.01479	1.81371	2.4972	1.63729
	1.60819	2.20509	1.55956	1.55035
	2.1671	2.18727	2.00222	1.85319
	2.02143	1.44054	1.74667	1.53811
	2.22676	1.28833	1.80936	1.91382
	2.16257	1.62952	1.36449	1.54063
	2.36158	2.38597	2.20565	1.71873
	1.69246	1.82153	1.63174	2.50423
	2.04059	2.05547	1.73743	1.31315
	3.39761	2.00552	1.46726	2.16541
	1.65543	1.18759	1.70962	1.86772
	1.89898	1.75498	1.49443	1.56153
	2.51596	1.78918	2.0258	1.67036
	1.73586	1.26187	2.00152	1.72984
	3.73262	1.91266	2.30152	1.90138
	4.31787	2.23711	2.88727	1.77416
	2.82583	1.94874	1.89493	1.41531
	2.61102	1.63776	2.24588	2.15123
	2.26459	1.4855	1.484	2.12713
	1.7738	1.9086	2.81082	1.90504
	3.70291	2.92726	1.87373	1.64717
	1.38821	1.93627	2.40376	1.46897
	2.43911	1.21784	3.00519	1.4795
	4.23736	2.41708	3.66822	3.00246
	1.73734	2.46549	1.66967	3.49333
	1.90185	1.98553	1.89121	2.04287
	3.44884	2.25707	1.9627	1.65472
	3.86004	1.99962	1.89992	2.22791
	2.73463	1.61006	1.95523	1.9759
	2.79754	1.51488	2.99028	2.15143
	1.70945	1.76028	2.02876	2.18638
	1.86145	2.10255	1.76441	2.60161
	2.62426	2.13053	3.77593	1.98866
	1.278	1.46471	1.74469	1.68321
	1.35161	1.62818	1.24075	1.60414
	1.6949	2.16981	1.50596	1.49866
	2.08277	2.24312	1.26565	1.40792
	1.38441	2.55595	1.13894	1.17127
	1.83207	1.49931	2.02225	1.60644
	1.36834	2.30373	1.29565	1.58891
	2.17506	1.38306	1.32891	1.48441
	1.21682	1.36454	2.53473	1.5348
	1.72202	1.4107	1.79029	1.59623
	2.25092	1.51504	2.0258	1.51207
	2.45614	1.21233	1.8062	2.21071
	1.81016	2.09898	1.47481	1.52592
	1.51693	1.84426	1.93654	1.53212
	1.69449	1.56435	1.97697	1.64055
	1.98467	1.60588	1.51204	1.6643
	1.19161	1.71967	1.57319	1.73408
	1.75157	1.33129	1.71652	1.44532
	1.28185	1.45223	1.2851	2.43474
	1.32308	1.2097	1.10039	1.36775
	1.55063	1.97929	1.35738	1.60719
	2.45379	1.41733	2.27209	1.80761
	1.61313	2.3981	1.33223	1.39699
	1.36678	1.89483	1.64506	1.74561
	1.48715	1.52928	2.0511	1.6195
	1.93147	1.23714	1.65658	2.03927
	1.8893	1.63911	1.67727	1.84849
	1.76002	1.97968	1.82494	1.50557
	1.55355	2.02882	2.0665	1.23014
	2.30129	1.68908	1.51597	2.20902
	2.95484	2.26171	1.72245	1.6837
	1.69768	2.26445	2.29991	2.12752
	1.4395	2.10914	1.23924	2.33367
	1.61313	1.32858	1.27527	2.79191
	2.06337	1.61742	1.82287	1.80296
	1.98524	1.62409	1.56721	1.95826
	1.78831	1.53787	1.23732	1.57109
	2.3176	2.37274	1.57598	1.62955
	1.74574	2.6022	1.97906	2.59411
	2.06012	1.56354	2.04197	1.96928
	2.80161	2.55812	1.84186	1.80338
	2.46777	1.85995	1.88376	1.45302
	1.53317	1.95093	2.61782	2.42038
	2.12433	1.92253	1.643	1.51733
	1.74031	2.43432	2.33784	1.44544
	3.33982	2.17512	2.01081	2.07039
	1.8178	1.60722	1.52427	1.97974
	1.99094	1.87115	1.51144	1.65484
	1.72031	1.94099	2.22491	3.30826
	2.03681	2.37265	1.35701	1.63679
	1.91366	2.2534	1.30775	1.97681
	2.42971	1.49311	2.58203	1.28692
	2.01169	1.93806	2.64661	3.04292
	2.60181	2.63394	2.38753	1.59407
	3.1199	1.99461	1.82057	2.00152
	2.66298	1.47591	2.29648	1.94693
	2.76683	1.56407	1.8113	1.8424
	2.08321	1.71038	1.60432	2.28212
	2.14298	2.19893		2.59742
	2.01186	1.59015		2.09714
		2.19455		2.47111
		1.61543		1.87896
		2.46566		1.31089
		2.12909		2.32202
				2.26519
N	130	134	128	135
Medain	1.92257	1.84159	1.79825	1.68321
SD	0.63071	0.406766	0.524231	0.438102
