# Supplementary material for: Single-cell phenotypic profiling and backtracing exposes and predicts clinically relevant subpopulations in isogenic Staphylococcus aureus communities
Source: Commun Biol. 2024 Oct 1;7:1228. doi: 10.1038/s42003-024-06894-z (PMC11445386; doi:10.1038/s42003-024-06894-z)
Supplement: Supplementary file 8 — Supplementary Dataset 4 [file 42003_2024_6894_MOESM8_ESM.xlsx]

## Sheet: Read-me
Supplementary Data 4. Instructions for using ‘Single cell-derived growth analysis’ script.
Sheet 1, General information
Sheet 2, Instructions for the data arrangement.
Sheet 3, example 48h raw absorbance data.
Sheet 4, example raw data arrangement.
Sheet 5, example final curated data to be used for analysis using script.

## Sheet: 1. General information
Modelling the lag phase, the stationary phase and the exponential growth rate of a microbial population of cells.
Variable	Meaning	Bounds
F	Maximum Absorbance relative to baseline.	F > 0
B	Baseline Absorbance level.	B >= 0
n	Hill coefficient.	N > 1
s	The time point at which the Abrobance level is at F/2 + B.	s > 0
tL	Duration of the lag phase.	TL > 0
tI	The inflection point.	TI > 0
tS	The time point at which stationary phase begins.	TS > 0
r	Exponential growth rate.	R > 0
We use a simple non-linear regression approach to fit a Hill equation to the log-transformed fluorescence measurements to determine the duration of the lag-time tL, the onset of stationary phase tS and the exponential growth rate r (supplementary Figure 3A). Specifically, the regression equation f(t) is of the form
		(Equation s1)
Where F is the maximum theoretical absorbance measurement relative to the baseline and therefore F+B is the absolute maximum absorbance value. The elapsed time is denoted by t, n is the Hill coefficient that determines the sigmoidicity of the regression function and s is the time point at which the absorbance level is at half its theoretical maximum level shifted by the baseline. We define both t…
		(Equation 2)
Hence the growth rate r is given by the derivative of f(t) evaluated at t=tI,
		(Equation 3)
The duration of the lag time, tL, is given by the intersection of the tangent line at tI and the baseline B given by f(tI)+f´(tI) ( tL - tI) = B. Solving for tL with f’(tI)=r (eq. s2) we get
		(Equation 4)	.
We take the same approach as we did for the lag phase to determine the time point of onset of stationary phase, tS, and look for where the tangent line at tI intersects the absolute maximum fluorescence value (F+B). That is, we solve for tS from f(tI)+f´(tI) (ts - tI) = F + B , resulting in
		(Equation 5)	.

## Sheet: 2. Instructions
Arrange data from 96 wells in arrange data sheet:
1. Column A: Keep columns A (time point; 00:00:00; hh:mm:ss format). Delete excess of time point (e.g. 24:30:00h or 48:30:00h) or reorganize if freequency of sampling is different than mentioned (e.g. 5 min or 30min interval)
2. Column B: Temperature
3. Columns C and onwards: data from well A1 under heading A1 (columns C) and so on
4. Rows: Once data is arranged, delete first row containing headings and save file as curated file and add (_A) and the end of file name (e.g. data01_A). Curated file must contain only one sheet with curated data.
5. Execute script.

## Sheet: 3. Raw data
Software Version	2006-10-03
Experiment File Path:	C:\SYNERGY_L09-333\Bhupender\2023-09-13\BSB_Biospa_48h_A01_13-sep-2023 10-24-23.xpt
Protocol File Path:	C:\Users\Public\Documents\Protocols\BSB_Biospa_48h_A01.prt
Plate Number	Plate 1
Date	2023-09-13
Time	10:27:59
Reader Type:	Synergy H1
Reader Serial Number:	20110433
Reading Type	Reader
Procedure Details
Plate Type	Falcon 96 flat bottom
Discontinuous Kinetics	Runtime 2:00:00 (D:HH:MM), Interval 0:00:30, 97 Reads
Set Temperature	Setpoint 37°C
	Preheat before moving to next step
Shake	Orbital: 0:05 (MM:SS)
	Frequency: 282 cpm (3 mm)
Read	Absorbance Endpoint
	Full Plate
	Wavelengths: 600
	Read Speed: Normal, Delay: 100 msec, Measurements/Data Point: 8
Layout
		1	2	3	4	5	6	7	8	9	10	11	12
	A	SPL1	SPL9	SPL17	SPL25	SPL33	SPL41	SPL49	SPL57	SPL65	SPL73	SPL81	SPL89	Well ID
	B	SPL2	SPL10	SPL18	SPL26	SPL34	SPL42	SPL50	SPL58	SPL66	SPL74	SPL82	SPL90	Well ID
	C	SPL3	SPL11	SPL19	SPL27	SPL35	SPL43	SPL51	SPL59	SPL67	SPL75	SPL83	SPL91	Well ID
	D	SPL4	SPL12	SPL20	SPL28	SPL36	SPL44	SPL52	SPL60	SPL68	SPL76	SPL84	SPL92	Well ID
	E	SPL5	SPL13	SPL21	SPL29	SPL37	SPL45	SPL53	SPL61	SPL69	SPL77	SPL85	SPL93	Well ID
	F	SPL6	SPL14	SPL22	SPL30	SPL38	SPL46	SPL54	SPL62	SPL70	SPL78	SPL86	SPL94	Well ID
	G	SPL7	SPL15	SPL23	SPL31	SPL39	SPL47	SPL55	SPL63	SPL71	SPL79	SPL87	SPL95	Well ID
	H	SPL8	SPL16	SPL24	SPL32	SPL40	SPL48	SPL56	SPL64	SPL72	SPL80	SPL88	SPL96	Well ID
Results
Min Temperature:	36.9
Max Temperature:	37.1
		1	2	3	4	5	6	7	8	9	10	11	12
	A													Bitmap [600]
	B													Bitmap [600]
	C													Bitmap [600]
	D													Bitmap [600]
	E													Bitmap [600]
	F													Bitmap [600]
	G													Bitmap [600]
	H													Bitmap [600]
600
	Time	T° 600	A1	A2	A3	A4	A5	A6	A7	A8	A9	A10	A11	A12	B1	B2	B3	B4	B5	B6	B7	B8	B9	B10	B11	B12	C1	C2	C3	C4	C5	C6	C7	C8	C9	C10	C11	C12	D1	D2	D3	D4	D5	D6	D7	D8	D9	D10	D11
	00:00:07	37	0.148	0.146	0.149	0.152	0.145	0.148	0.141	0.148	0.144	0.152	0.146	0.144	0.149	0.152	0.142	0.154	0.15	0.153	0.15	0.155	0.248	0.186	0.167	0.145	0.148	0.151	0.151	0.15	0.177	0.244	0.291	0.293	0.288	0.229	0.147	0.148	0.154	0.158	0.174	0.259	0.279	0.301	0.318	0.295	0.287	0.263	0.156
	00:30:07	37	0.239	0.232	0.23	0.213	0.202	0.208	0.196	0.193	0.18	0.181	0.178	0.184	0.248	0.242	0.227	0.227	0.222	0.223	0.219	0.208	0.212	0.198	0.205	0.196	0.255	0.244	0.244	0.231	0.223	0.218	0.211	0.207	0.186	0.19	0.194	0.196	0.262	0.259	0.244	0.242	0.23	0.221	0.227	0.213	0.206	0.202	0.201
	01:00:06	37	0.242	0.237	0.238	0.225	0.211	0.214	0.205	0.203	0.199	0.206	0.199	0.198	0.255	0.251	0.238	0.239	0.234	0.236	0.234	0.232	0.242	0.228	0.235	0.221	0.266	0.254	0.257	0.243	0.238	0.235	0.235	0.24	0.225	0.231	0.233	0.229	0.273	0.269	0.262	0.261	0.254	0.248	0.255	0.251	0.242	0.24	0.241
	01:30:07	37	0.248	0.244	0.242	0.229	0.213	0.216	0.208	0.205	0.199	0.207	0.205	0.203	0.265	0.257	0.243	0.243	0.233	0.239	0.237	0.233	0.241	0.232	0.239	0.225	0.28	0.264	0.263	0.247	0.241	0.239	0.236	0.24	0.227	0.235	0.237	0.229	0.29	0.281	0.274	0.267	0.254	0.25	0.257	0.249	0.248	0.248	0.247
	02:00:07	37	0.248	0.245	0.242	0.225	0.209	0.213	0.205	0.2	0.196	0.205	0.202	0.197	0.264	0.26	0.246	0.246	0.234	0.238	0.236	0.231	0.237	0.226	0.235	0.222	0.278	0.264	0.265	0.251	0.244	0.24	0.237	0.239	0.222	0.23	0.236	0.229	0.284	0.277	0.27	0.267	0.258	0.251	0.256	0.248	0.247	0.243	0.245
	02:30:07	37	0.238	0.238	0.238	0.221	0.206	0.208	0.199	0.196	0.194	0.204	0.199	0.201	0.249	0.249	0.239	0.239	0.231	0.233	0.229	0.224	0.235	0.224	0.229	0.221	0.261	0.252	0.256	0.241	0.239	0.237	0.234	0.238	0.222	0.227	0.231	0.226	0.276	0.271	0.266	0.259	0.253	0.251	0.257	0.252	0.25	0.244	0.241
	03:00:06	37	0.243	0.241	0.239	0.226	0.21	0.216	0.207	0.203	0.198	0.203	0.198	0.2	0.259	0.259	0.244	0.243	0.234	0.237	0.235	0.233	0.242	0.227	0.23	0.218	0.271	0.263	0.265	0.247	0.243	0.241	0.239	0.242	0.226	0.231	0.237	0.227	0.28	0.276	0.27	0.265	0.259	0.256	0.261	0.257	0.255	0.249	0.244
	03:30:07	37	0.236	0.239	0.236	0.222	0.208	0.213	0.204	0.195	0.188	0.195	0.193	0.192	0.254	0.255	0.24	0.242	0.237	0.239	0.234	0.227	0.233	0.217	0.223	0.212	0.268	0.259	0.261	0.249	0.246	0.242	0.238	0.237	0.221	0.225	0.228	0.222	0.273	0.272	0.263	0.259	0.254	0.252	0.259	0.249	0.246	0.241	0.241
	04:00:06	37	0.247	0.246	0.244	0.232	0.218	0.222	0.214	0.209	0.207	0.22	0.214	0.211	0.263	0.262	0.249	0.25	0.238	0.242	0.239	0.24	0.251	0.243	0.248	0.238	0.277	0.266	0.269	0.257	0.251	0.248	0.247	0.252	0.238	0.248	0.256	0.246	0.279	0.28	0.276	0.273	0.265	0.265	0.274	0.268	0.269	0.27	0.269
	04:30:07	37	0.238	0.234	0.231	0.217	0.201	0.205	0.198	0.195	0.188	0.196	0.192	0.197	0.256	0.251	0.237	0.236	0.224	0.231	0.226	0.223	0.232	0.218	0.224	0.217	0.27	0.255	0.258	0.241	0.236	0.233	0.231	0.234	0.218	0.222	0.227	0.219	0.278	0.273	0.264	0.258	0.251	0.248	0.254	0.246	0.244	0.238	0.235
	05:00:07	37	0.244	0.24	0.235	0.222	0.205	0.209	0.201	0.195	0.192	0.199	0.195	0.193	0.256	0.252	0.237	0.239	0.231	0.234	0.231	0.227	0.232	0.222	0.227	0.218	0.27	0.257	0.258	0.244	0.241	0.238	0.238	0.24	0.222	0.229	0.235	0.226	0.276	0.271	0.265	0.261	0.255	0.255	0.261	0.254	0.252	0.246	0.245
	05:30:07	37	0.246	0.241	0.239	0.224	0.209	0.216	0.209	0.202	0.197	0.206	0.201	0.203	0.258	0.255	0.241	0.242	0.233	0.237	0.233	0.229	0.236	0.227	0.23	0.222	0.269	0.259	0.259	0.245	0.242	0.236	0.234	0.236	0.222	0.231	0.233	0.225	0.277	0.273	0.266	0.263	0.255	0.252	0.255	0.248	0.25	0.247	0.244
	06:00:06	37	0.244	0.239	0.238	0.227	0.21	0.217	0.208	0.202	0.196	0.201	0.193	0.193	0.258	0.256	0.243	0.244	0.235	0.238	0.233	0.231	0.232	0.219	0.221	0.212	0.272	0.261	0.263	0.252	0.248	0.24	0.235	0.234	0.22	0.223	0.226	0.218	0.276	0.274	0.268	0.267	0.259	0.255	0.256	0.248	0.244	0.239	0.235
	06:30:06	37	0.243	0.239	0.238	0.222	0.204	0.209	0.204	0.197	0.191	0.197	0.192	0.197	0.256	0.25	0.237	0.236	0.228	0.235	0.233	0.23	0.231	0.217	0.222	0.219	0.268	0.255	0.26	0.247	0.242	0.238	0.235	0.236	0.221	0.22	0.227	0.224	0.273	0.271	0.265	0.263	0.256	0.253	0.254	0.247	0.245	0.236	0.234
	07:00:07	37	0.241	0.236	0.235	0.223	0.203	0.206	0.198	0.194	0.188	0.195	0.192	0.196	0.254	0.247	0.236	0.239	0.229	0.232	0.228	0.226	0.228	0.214	0.217	0.215	0.265	0.249	0.251	0.24	0.236	0.231	0.228	0.233	0.22	0.222	0.228	0.222	0.266	0.26	0.256	0.255	0.248	0.245	0.247	0.243	0.242	0.24	0.239
	07:30:06	37	0.253	0.249	0.247	0.232	0.213	0.221	0.213	0.205	0.199	0.203	0.197	0.2	0.262	0.262	0.249	0.249	0.239	0.243	0.238	0.234	0.237	0.223	0.224	0.219	0.27	0.261	0.265	0.252	0.248	0.242	0.237	0.239	0.227	0.229	0.232	0.225	0.272	0.269	0.265	0.266	0.257	0.253	0.252	0.248	0.248	0.244	0.242
	08:00:06	37	0.251	0.244	0.241	0.228	0.211	0.221	0.212	0.205	0.197	0.201	0.194	0.2	0.267	0.259	0.246	0.247	0.238	0.243	0.237	0.233	0.234	0.22	0.221	0.219	0.279	0.266	0.267	0.254	0.25	0.243	0.239	0.24	0.227	0.225	0.228	0.223	0.283	0.275	0.269	0.271	0.262	0.257	0.257	0.25	0.248	0.243	0.24
	08:30:06	37	0.249	0.242	0.242	0.229	0.213	0.223	0.214	0.21	0.2	0.205	0.197	0.193	0.264	0.259	0.245	0.246	0.238	0.245	0.24	0.235	0.237	0.224	0.223	0.215	0.276	0.267	0.265	0.251	0.246	0.242	0.238	0.242	0.227	0.224	0.226	0.217	0.28	0.275	0.27	0.27	0.26	0.256	0.256	0.248	0.246	0.24	0.232
	09:00:07	37	0.235	0.234	0.231	0.217	0.202	0.205	0.2	0.194	0.188	0.195	0.191	0.194	0.249	0.247	0.235	0.233	0.223	0.229	0.227	0.224	0.227	0.216	0.218	0.216	0.261	0.261	0.256	0.238	0.235	0.23	0.227	0.238	0.225	0.222	0.231	0.223	0.268	0.268	0.26	0.266	0.251	0.249	0.249	0.243	0.243	0.243	0.239
	09:30:06	37	0.231	0.224	0.221	0.212	0.199	0.207	0.206	0.199	0.194	0.204	0.199	0.198	0.248	0.238	0.224	0.226	0.22	0.229	0.232	0.226	0.231	0.229	0.224	0.213	0.257	0.257	0.249	0.234	0.233	0.228	0.229	0.247	0.231	0.226	0.237	0.216	0.258	0.256	0.252	0.271	0.25	0.254	0.254	0.248	0.246	0.245	0.239
	10:00:07	37	0.246	0.239	0.234	0.221	0.204	0.214	0.213	0.198	0.188	0.191	0.189	0.204	0.26	0.249	0.236	0.237	0.228	0.242	0.243	0.227	0.226	0.224	0.216	0.217	0.263	0.273	0.257	0.242	0.246	0.232	0.227	0.259	0.233	0.221	0.245	0.221	0.263	0.26	0.26	0.298	0.252	0.253	0.244	0.24	0.239	0.25	0.24
	10:30:07	37	0.244	0.238	0.239	0.225	0.205	0.219	0.231	0.206	0.194	0.2	0.192	0.207	0.275	0.256	0.244	0.24	0.23	0.254	0.266	0.238	0.231	0.245	0.217	0.212	0.272	0.298	0.268	0.244	0.258	0.237	0.232	0.292	0.253	0.226	0.258	0.217	0.277	0.271	0.267	0.334	0.263	0.275	0.255	0.25	0.248	0.263	0.235
	11:00:07	37	0.251	0.242	0.24	0.225	0.206	0.238	0.268	0.223	0.196	0.198	0.189	0.22	0.3	0.259	0.247	0.246	0.233	0.279	0.317	0.254	0.231	0.268	0.216	0.212	0.274	0.328	0.284	0.248	0.281	0.236	0.233	0.325	0.28	0.221	0.289	0.217	0.279	0.275	0.27	0.371	0.274	0.299	0.252	0.246	0.245	0.284	0.232
	11:30:07	37	0.237	0.231	0.233	0.221	0.206	0.264	0.316	0.253	0.202	0.212	0.206	0.264	0.328	0.239	0.233	0.24	0.226	0.309	0.407	0.273	0.232	0.323	0.235	0.229	0.261	0.359	0.291	0.24	0.317	0.232	0.229	0.372	0.33	0.229	0.362	0.237	0.266	0.26	0.254	0.409	0.288	0.337	0.247	0.243	0.243	0.331	0.246
	12:00:06	37	0.237	0.227	0.23	0.216	0.202	0.304	0.383	0.324	0.205	0.207	0.201	0.302	0.416	0.241	0.237	0.251	0.226	0.36	0.531	0.307	0.239	0.381	0.231	0.224	0.264	0.431	0.329	0.239	0.376	0.234	0.233	0.488	0.426	0.232	0.439	0.245	0.271	0.266	0.258	0.465	0.328	0.409	0.251	0.249	0.249	0.389	0.244
	12:30:07	37	0.234	0.224	0.242	0.216	0.199	0.364	0.46	0.444	0.203	0.203	0.202	0.368	0.542	0.239	0.247	0.281	0.222	0.42	0.59	0.345	0.228	0.45	0.234	0.232	0.261	0.595	0.384	0.238	0.437	0.234	0.232	0.631	0.574	0.227	0.566	0.273	0.265	0.261	0.257	0.514	0.373	0.483	0.249	0.247	0.242	0.442	0.241
	13:00:07	37	0.248	0.236	0.29	0.235	0.208	0.449	0.534	0.537	0.222	0.201	0.195	0.449	0.614	0.249	0.283	0.359	0.229	0.489	0.619	0.421	0.238	0.57	0.237	0.239	0.281	0.675	0.471	0.242	0.486	0.233	0.235	0.764	0.642	0.228	0.65	0.308	0.28	0.276	0.266	0.599	0.434	0.562	0.25	0.252	0.243	0.503	0.237
	13:30:06	37	0.247	0.231	0.344	0.243	0.203	0.523	0.556	0.589	0.253	0.198	0.191	0.524	0.649	0.244	0.327	0.475	0.226	0.527	0.641	0.5	0.249	0.675	0.251	0.255	0.288	0.727	0.549	0.242	0.528	0.233	0.247	0.817	0.684	0.228	0.695	0.35	0.286	0.287	0.27	0.659	0.511	0.599	0.249	0.265	0.241	0.549	0.233
	14:00:07	37	0.252	0.228	0.415	0.271	0.202	0.576	0.593	0.602	0.298	0.199	0.197	0.579	0.684	0.24	0.401	0.629	0.219	0.563	0.687	0.56	0.286	0.704	0.291	0.309	0.32	0.744	0.62	0.235	0.564	0.228	0.267	0.828	0.711	0.244	0.722	0.42	0.3	0.31	0.281	0.697	0.549	0.629	0.248	0.296	0.242	0.605	0.243
	14:30:07	37	0.273	0.235	0.527	0.333	0.215	0.625	0.628	0.646	0.366	0.201	0.198	0.624	0.741	0.246	0.508	0.728	0.23	0.585	0.718	0.615	0.342	0.739	0.353	0.351	0.369	0.777	0.679	0.245	0.612	0.235	0.315	0.863	0.739	0.272	0.749	0.475	0.342	0.363	0.323	0.732	0.598	0.653	0.252	0.35	0.242	0.638	0.238
	15:00:06	37	0.308	0.229	0.626	0.397	0.236	0.651	0.651	0.67	0.425	0.202	0.194	0.642	0.758	0.242	0.62	0.761	0.227	0.621	0.732	0.649	0.427	0.766	0.424	0.436	0.436	0.811	0.744	0.24	0.645	0.235	0.36	0.885	0.766	0.32	0.768	0.525	0.401	0.417	0.381	0.751	0.639	0.669	0.255	0.419	0.246	0.658	0.236
	15:30:06	37	0.375	0.232	0.716	0.462	0.265	0.664	0.668	0.689	0.466	0.201	0.195	0.665	0.776	0.245	0.744	0.805	0.224	0.648	0.745	0.674	0.541	0.805	0.513	0.518	0.507	0.839	0.784	0.241	0.659	0.232	0.432	0.893	0.786	0.383	0.79	0.59	0.48	0.505	0.436	0.763	0.666	0.683	0.262	0.487	0.242	0.675	0.235
	16:00:06	37	0.441	0.228	0.784	0.511	0.311	0.682	0.681	0.71	0.508	0.202	0.194	0.676	0.788	0.24	0.821	0.835	0.226	0.669	0.766	0.697	0.667	0.832	0.57	0.581	0.557	0.847	0.8	0.243	0.684	0.235	0.502	0.912	0.808	0.482	0.807	0.615	0.544	0.573	0.514	0.779	0.685	0.702	0.286	0.559	0.246	0.699	0.24
	16:30:06	37	0.495	0.226	0.836	0.557	0.374	0.692	0.688	0.724	0.544	0.194	0.191	0.691	0.799	0.238	0.88	0.852	0.224	0.685	0.773	0.713	0.746	0.843	0.63	0.634	0.61	0.863	0.812	0.242	0.683	0.23	0.552	0.924	0.825	0.574	0.817	0.638	0.601	0.641	0.574	0.785	0.7	0.712	0.317	0.617	0.246	0.709	0.241
	17:00:06	37	0.552	0.238	0.874	0.599	0.453	0.72	0.708	0.742	0.582	0.2	0.193	0.701	0.813	0.248	0.933	0.879	0.233	0.712	0.79	0.728	0.802	0.859	0.682	0.666	0.645	0.875	0.826	0.25	0.708	0.243	0.613	0.934	0.829	0.634	0.82	0.652	0.652	0.69	0.618	0.801	0.718	0.729	0.354	0.676	0.247	0.717	0.239
	17:30:06	36.9	0.587	0.229	0.892	0.629	0.509	0.726	0.709	0.752	0.607	0.199	0.193	0.716	0.817	0.243	0.959	0.891	0.228	0.723	0.797	0.736	0.839	0.866	0.709	0.691	0.665	0.876	0.827	0.244	0.715	0.237	0.656	0.938	0.835	0.704	0.829	0.666	0.686	0.713	0.658	0.808	0.726	0.733	0.421	0.694	0.246	0.732	0.238
	18:00:07	37	0.615	0.225	0.905	0.651	0.568	0.735	0.713	0.766	0.636	0.207	0.199	0.716	0.817	0.238	0.973	0.899	0.226	0.73	0.795	0.751	0.87	0.868	0.741	0.713	0.68	0.877	0.836	0.246	0.721	0.237	0.682	0.937	0.835	0.75	0.832	0.672	0.705	0.74	0.683	0.809	0.732	0.736	0.472	0.721	0.242	0.734	0.237
	18:30:06	37	0.647	0.227	0.907	0.662	0.605	0.736	0.711	0.767	0.646	0.204	0.2	0.729	0.82	0.239	0.985	0.904	0.226	0.738	0.796	0.749	0.882	0.869	0.767	0.73	0.702	0.882	0.833	0.24	0.718	0.233	0.695	0.936	0.832	0.795	0.838	0.685	0.712	0.749	0.701	0.806	0.732	0.737	0.529	0.736	0.243	0.739	0.239
	19:00:06	37	0.672	0.231	0.916	0.68	0.638	0.738	0.715	0.77	0.654	0.199	0.192	0.723	0.824	0.244	0.988	0.908	0.225	0.74	0.798	0.752	0.893	0.869	0.769	0.734	0.715	0.891	0.84	0.247	0.723	0.237	0.719	0.941	0.838	0.824	0.839	0.688	0.731	0.776	0.721	0.814	0.741	0.745	0.582	0.746	0.251	0.742	0.249
	19:30:07	37	0.69	0.227	0.915	0.678	0.657	0.733	0.713	0.767	0.658	0.198	0.193	0.725	0.824	0.237	0.984	0.907	0.22	0.74	0.796	0.749	0.898	0.868	0.766	0.74	0.717	0.894	0.837	0.236	0.719	0.229	0.726	0.938	0.835	0.829	0.837	0.687	0.733	0.777	0.725	0.809	0.74	0.744	0.616	0.745	0.242	0.739	0.235
	20:00:07	37	0.708	0.237	0.919	0.683	0.678	0.738	0.718	0.775	0.674	0.205	0.2	0.737	0.838	0.251	0.991	0.917	0.229	0.748	0.803	0.757	0.903	0.876	0.776	0.748	0.725	0.903	0.845	0.246	0.726	0.234	0.731	0.942	0.84	0.832	0.844	0.694	0.74	0.781	0.722	0.814	0.743	0.747	0.654	0.743	0.242	0.743	0.239
	20:30:07	37	0.704	0.229	0.915	0.683	0.689	0.74	0.72	0.774	0.676	0.201	0.191	0.73	0.833	0.241	0.99	0.916	0.228	0.754	0.806	0.757	0.9	0.871	0.766	0.74	0.721	0.905	0.846	0.246	0.728	0.234	0.731	0.943	0.841	0.823	0.841	0.692	0.738	0.785	0.733	0.816	0.745	0.749	0.679	0.75	0.245	0.744	0.232
	21:00:06	37	0.699	0.221	0.91	0.676	0.691	0.739	0.722	0.777	0.681	0.199	0.194	0.735	0.833	0.235	0.988	0.915	0.223	0.75	0.805	0.758	0.898	0.877	0.778	0.747	0.72	0.907	0.839	0.232	0.723	0.224	0.734	0.943	0.844	0.829	0.851	0.699	0.734	0.776	0.726	0.813	0.743	0.748	0.708	0.752	0.242	0.75	0.242
	21:30:06	37	0.705	0.225	0.91	0.677	0.686	0.742	0.724	0.779	0.682	0.195	0.191	0.74	0.838	0.233	0.983	0.912	0.214	0.751	0.806	0.757	0.899	0.876	0.776	0.751	0.722	0.91	0.842	0.231	0.729	0.225	0.734	0.942	0.845	0.823	0.852	0.708	0.736	0.774	0.734	0.817	0.75	0.756	0.717	0.751	0.238	0.752	0.24
	22:00:07	37	0.705	0.225	0.913	0.675	0.686	0.751	0.733	0.786	0.698	0.204	0.197	0.746	0.839	0.235	0.991	0.921	0.227	0.764	0.817	0.77	0.912	0.883	0.779	0.751	0.724	0.916	0.846	0.238	0.737	0.231	0.739	0.95	0.851	0.828	0.854	0.706	0.74	0.777	0.738	0.824	0.756	0.761	0.719	0.758	0.243	0.755	0.243
	22:30:06	37	0.702	0.22	0.911	0.67	0.679	0.745	0.726	0.783	0.696	0.192	0.19	0.742	0.837	0.232	0.989	0.924	0.22	0.759	0.814	0.768	0.909	0.878	0.771	0.745	0.724	0.922	0.849	0.235	0.737	0.227	0.739	0.951	0.851	0.825	0.851	0.706	0.741	0.776	0.741	0.826	0.758	0.764	0.729	0.758	0.238	0.755	0.235
	23:00:06	37	0.717	0.228	0.915	0.669	0.677	0.747	0.728	0.787	0.706	0.196	0.192	0.749	0.846	0.236	0.99	0.925	0.222	0.762	0.814	0.769	0.911	0.886	0.777	0.752	0.727	0.928	0.85	0.235	0.739	0.229	0.74	0.951	0.855	0.827	0.857	0.714	0.742	0.777	0.741	0.826	0.758	0.765	0.731	0.758	0.241	0.76	0.237
	23:30:06	37	0.716	0.223	0.912	0.666	0.676	0.752	0.734	0.793	0.713	0.197	0.192	0.75	0.846	0.234	0.99	0.925	0.218	0.766	0.818	0.773	0.91	0.885	0.772	0.75	0.725	0.93	0.848	0.23	0.742	0.223	0.74	0.951	0.854	0.825	0.858	0.712	0.742	0.772	0.74	0.826	0.761	0.767	0.733	0.76	0.237	0.761	0.235
	1 day, 0:00:07	37	0.712	0.213	0.906	0.66	0.671	0.755	0.741	0.798	0.725	0.201	0.196	0.751	0.847	0.227	0.986	0.921	0.212	0.768	0.819	0.778	0.913	0.89	0.777	0.749	0.728	0.938	0.852	0.231	0.745	0.225	0.745	0.958	0.86	0.826	0.863	0.719	0.749	0.774	0.746	0.832	0.766	0.773	0.736	0.762	0.24	0.766	0.239
	1 day, 0:30:07	37	0.719	0.218	0.912	0.669	0.675	0.761	0.746	0.805	0.737	0.205	0.194	0.754	0.852	0.23	0.989	0.928	0.22	0.773	0.825	0.782	0.918	0.896	0.778	0.75	0.731	0.944	0.855	0.235	0.752	0.228	0.743	0.959	0.864	0.825	0.863	0.718	0.749	0.773	0.749	0.834	0.767	0.775	0.736	0.761	0.237	0.765	0.228
	1 day, 1:00:06	37	0.721	0.221	0.912	0.668	0.671	0.765	0.747	0.804	0.74	0.204	0.198	0.762	0.851	0.229	0.98	0.927	0.218	0.774	0.827	0.785	0.912	0.896	0.777	0.755	0.73	0.947	0.855	0.234	0.753	0.228	0.747	0.961	0.865	0.823	0.868	0.73	0.748	0.768	0.749	0.835	0.77	0.78	0.738	0.764	0.24	0.77	0.243
	1 day, 1:30:06	37	0.728	0.222	0.916	0.671	0.67	0.767	0.749	0.801	0.738	0.189	0.185	0.757	0.858	0.232	0.985	0.932	0.218	0.778	0.828	0.784	0.904	0.89	0.772	0.755	0.736	0.956	0.861	0.235	0.757	0.227	0.746	0.961	0.862	0.815	0.866	0.731	0.754	0.77	0.753	0.837	0.771	0.781	0.738	0.76	0.231	0.77	0.236
	1 day, 2:00:06	37	0.731	0.215	0.915	0.67	0.663	0.767	0.751	0.806	0.752	0.191	0.183	0.759	0.857	0.227	0.978	0.932	0.214	0.778	0.83	0.787	0.903	0.894	0.769	0.75	0.739	0.962	0.862	0.228	0.759	0.223	0.745	0.962	0.865	0.814	0.866	0.73	0.754	0.764	0.757	0.84	0.775	0.786	0.74	0.765	0.238	0.774	0.233
	1 day, 2:30:07	37	0.746	0.22	0.922	0.674	0.665	0.772	0.753	0.808	0.759	0.195	0.192	0.768	0.865	0.23	0.978	0.935	0.217	0.781	0.83	0.79	0.904	0.901	0.777	0.758	0.743	0.969	0.864	0.231	0.765	0.224	0.748	0.965	0.871	0.82	0.874	0.734	0.762	0.765	0.763	0.845	0.781	0.789	0.743	0.766	0.237	0.778	0.234
	1 day, 3:00:07	37	0.754	0.223	0.929	0.679	0.669	0.781	0.765	0.819	0.773	0.202	0.195	0.776	0.87	0.236	0.988	0.941	0.224	0.791	0.84	0.8	0.906	0.904	0.779	0.765	0.749	0.976	0.872	0.243	0.773	0.235	0.754	0.974	0.875	0.82	0.877	0.745	0.766	0.771	0.775	0.853	0.791	0.8	0.754	0.778	0.242	0.782	0.241
	1 day, 3:30:06	37	0.758	0.213	0.93	0.68	0.663	0.78	0.765	0.82	0.778	0.2	0.193	0.776	0.867	0.22	0.981	0.933	0.211	0.789	0.838	0.799	0.907	0.907	0.78	0.763	0.745	0.968	0.866	0.227	0.767	0.225	0.752	0.968	0.872	0.818	0.879	0.749	0.762	0.77	0.775	0.848	0.785	0.795	0.751	0.775	0.237	0.785	0.238
	1 day, 4:00:06	37	0.77	0.218	0.938	0.684	0.663	0.782	0.764	0.818	0.78	0.194	0.191	0.781	0.869	0.226	0.99	0.933	0.212	0.786	0.833	0.799	0.906	0.905	0.78	0.767	0.753	0.971	0.869	0.227	0.769	0.217	0.752	0.963	0.869	0.819	0.881	0.75	0.769	0.766	0.783	0.85	0.786	0.792	0.753	0.781	0.229	0.783	0.232
	1 day, 4:30:06	37	0.785	0.216	0.949	0.689	0.668	0.787	0.768	0.826	0.8	0.203	0.197	0.786	0.87	0.224	1	0.932	0.216	0.79	0.837	0.807	0.915	0.91	0.786	0.768	0.762	0.967	0.871	0.232	0.775	0.229	0.767	0.969	0.873	0.828	0.88	0.751	0.777	0.769	0.796	0.85	0.792	0.799	0.767	0.798	0.237	0.786	0.229
	1 day, 5:00:06	37	0.799	0.214	0.96	0.693	0.67	0.785	0.764	0.822	0.804	0.194	0.185	0.784	0.868	0.227	1.01	0.929	0.21	0.786	0.829	0.801	0.916	0.9	0.783	0.766	0.768	0.971	0.872	0.229	0.773	0.22	0.769	0.958	0.861	0.826	0.875	0.753	0.786	0.774	0.807	0.852	0.791	0.793	0.772	0.806	0.232	0.783	0.231
	1 day, 5:30:06	37	0.821	0.221	0.98	0.706	0.677	0.788	0.768	0.825	0.819	0.194	0.189	0.789	0.869	0.231	1.024	0.931	0.221	0.794	0.836	0.808	0.931	0.902	0.792	0.775	0.779	0.97	0.874	0.237	0.775	0.228	0.781	0.955	0.861	0.838	0.875	0.755	0.793	0.781	0.817	0.849	0.791	0.797	0.785	0.812	0.23	0.782	0.227
	1 day, 6:00:06	37	0.839	0.224	0.993	0.713	0.683	0.789	0.769	0.827	0.833	0.198	0.192	0.79	0.867	0.234	1.031	0.926	0.218	0.793	0.833	0.808	0.94	0.898	0.797	0.776	0.784	0.97	0.868	0.233	0.775	0.226	0.79	0.951	0.857	0.84	0.869	0.758	0.801	0.784	0.827	0.848	0.794	0.79	0.796	0.825	0.23	0.782	0.229
	1 day, 6:30:07	36.9	0.851	0.218	0.999	0.716	0.682	0.784	0.761	0.819	0.841	0.193	0.189	0.791	0.863	0.227	1.03	0.919	0.214	0.789	0.827	0.801	0.945	0.893	0.803	0.784	0.788	0.965	0.861	0.229	0.77	0.221	0.793	0.941	0.852	0.848	0.869	0.762	0.805	0.782	0.832	0.843	0.793	0.795	0.809	0.836	0.23	0.788	0.234
	1 day, 7:00:06	37	0.865	0.22	1.01	0.727	0.686	0.783	0.761	0.819	0.857	0.193	0.185	0.784	0.858	0.228	1.029	0.92	0.219	0.792	0.83	0.804	0.954	0.89	0.809	0.782	0.796	0.967	0.864	0.232	0.773	0.223	0.806	0.938	0.852	0.853	0.861	0.76	0.815	0.79	0.844	0.843	0.794	0.795	0.825	0.849	0.231	0.781	0.227
	1 day, 7:30:07	37	0.89	0.224	1.018	0.74	0.693	0.78	0.759	0.814	0.869	0.196	0.19	0.787	0.866	0.235	1.031	0.919	0.219	0.794	0.827	0.798	0.954	0.889	0.818	0.79	0.811	0.977	0.863	0.234	0.775	0.225	0.814	0.934	0.851	0.861	0.861	0.761	0.833	0.801	0.853	0.843	0.8	0.802	0.838	0.863	0.238	0.786	0.234
	1 day, 8:00:07	37.1	0.899	0.217	1.017	0.751	0.695	0.782	0.76	0.811	0.878	0.196	0.189	0.782	0.862	0.231	1.022	0.92	0.221	0.798	0.829	0.8	0.957	0.884	0.823	0.794	0.817	0.982	0.862	0.234	0.775	0.226	0.823	0.933	0.849	0.866	0.855	0.76	0.841	0.812	0.863	0.849	0.804	0.797	0.848	0.87	0.234	0.782	0.229
	1 day, 8:30:07	37	0.915	0.218	1.018	0.759	0.697	0.78	0.763	0.813	0.893	0.199	0.192	0.786	0.861	0.231	1.015	0.917	0.221	0.802	0.829	0.8	0.956	0.884	0.83	0.799	0.823	0.984	0.866	0.238	0.779	0.23	0.835	0.936	0.852	0.875	0.859	0.762	0.851	0.811	0.87	0.847	0.808	0.807	0.86	0.88	0.234	0.788	0.23
	1 day, 9:00:07	37	0.925	0.217	1.016	0.766	0.698	0.772	0.756	0.804	0.897	0.194	0.19	0.784	0.857	0.223	1.001	0.91	0.213	0.797	0.825	0.795	0.952	0.884	0.834	0.803	0.82	0.977	0.856	0.225	0.78	0.217	0.834	0.929	0.845	0.875	0.855	0.76	0.848	0.815	0.871	0.84	0.805	0.796	0.864	0.885	0.227	0.786	0.228
	1 day, 9:30:06	37	0.937	0.219	1.017	0.781	0.707	0.775	0.759	0.808	0.907	0.194	0.19	0.785	0.862	0.23	1	0.917	0.22	0.803	0.831	0.799	0.951	0.884	0.841	0.814	0.834	0.993	0.868	0.233	0.784	0.225	0.847	0.935	0.848	0.88	0.854	0.767	0.86	0.822	0.883	0.847	0.81	0.807	0.879	0.896	0.229	0.788	0.23
	1 day, 10:00:06	37	0.943	0.215	1.014	0.786	0.71	0.771	0.755	0.804	0.912	0.195	0.191	0.783	0.859	0.222	0.988	0.91	0.211	0.8	0.826	0.799	0.947	0.886	0.845	0.815	0.837	0.991	0.861	0.225	0.778	0.217	0.846	0.931	0.852	0.887	0.855	0.77	0.864	0.822	0.889	0.847	0.814	0.806	0.888	0.907	0.237	0.795	0.233
	1 day, 10:30:06	37	0.956	0.219	1.015	0.799	0.719	0.774	0.754	0.802	0.917	0.19	0.185	0.78	0.865	0.229	0.988	0.91	0.214	0.802	0.829	0.801	0.943	0.885	0.845	0.818	0.85	1.002	0.868	0.23	0.784	0.219	0.852	0.93	0.853	0.884	0.852	0.767	0.877	0.834	0.9	0.852	0.821	0.811	0.896	0.914	0.23	0.795	0.225
	1 day, 11:00:06	37	0.957	0.21	1.004	0.803	0.721	0.774	0.755	0.806	0.926	0.199	0.193	0.785	0.864	0.22	0.979	0.91	0.21	0.803	0.831	0.802	0.939	0.886	0.855	0.824	0.853	0.999	0.868	0.226	0.791	0.219	0.859	0.934	0.854	0.895	0.861	0.768	0.88	0.826	0.909	0.855	0.826	0.811	0.904	0.921	0.235	0.804	0.236
	1 day, 11:30:07	37	0.969	0.215	1.008	0.822	0.732	0.777	0.759	0.809	0.926	0.19	0.185	0.784	0.87	0.228	0.978	0.914	0.218	0.808	0.835	0.805	0.937	0.884	0.855	0.83	0.864	1.006	0.87	0.234	0.799	0.225	0.869	0.934	0.854	0.895	0.856	0.776	0.891	0.836	0.92	0.861	0.832	0.82	0.912	0.926	0.23	0.802	0.223
	1 day, 12:00:06	37	0.974	0.208	0.998	0.823	0.733	0.775	0.757	0.809	0.931	0.195	0.192	0.791	0.868	0.22	0.971	0.906	0.21	0.807	0.836	0.804	0.932	0.893	0.864	0.838	0.867	1.005	0.869	0.225	0.797	0.216	0.867	0.929	0.851	0.897	0.859	0.78	0.892	0.835	0.924	0.862	0.834	0.817	0.914	0.93	0.229	0.808	0.232
	1 day, 12:30:06	37	0.986	0.22	1.004	0.843	0.744	0.78	0.762	0.814	0.938	0.196	0.188	0.787	0.878	0.233	0.975	0.914	0.217	0.813	0.842	0.813	0.935	0.891	0.865	0.844	0.879	1.017	0.88	0.236	0.805	0.226	0.882	0.937	0.858	0.902	0.862	0.785	0.903	0.851	0.941	0.869	0.846	0.831	0.929	0.945	0.233	0.811	0.226
	1 day, 13:00:06	37	0.995	0.216	0.999	0.851	0.751	0.785	0.763	0.817	0.941	0.195	0.189	0.789	0.875	0.222	0.967	0.91	0.213	0.814	0.842	0.816	0.932	0.89	0.873	0.851	0.881	1.01	0.874	0.229	0.806	0.219	0.884	0.935	0.856	0.907	0.864	0.787	0.904	0.849	0.945	0.867	0.849	0.83	0.93	0.946	0.23	0.816	0.228
	1 day, 13:30:07	37	1.015	0.222	1.002	0.865	0.763	0.789	0.768	0.824	0.946	0.203	0.197	0.8	0.885	0.232	0.975	0.916	0.222	0.819	0.849	0.823	0.935	0.895	0.882	0.86	0.898	1.021	0.881	0.235	0.815	0.228	0.893	0.939	0.863	0.913	0.87	0.795	0.919	0.864	0.959	0.876	0.857	0.839	0.942	0.956	0.236	0.826	0.235
	1 day, 14:00:07	37	1.02	0.22	0.998	0.869	0.771	0.788	0.765	0.819	0.944	0.195	0.189	0.799	0.886	0.23	0.969	0.915	0.217	0.82	0.849	0.822	0.932	0.892	0.88	0.863	0.901	1.019	0.887	0.228	0.815	0.219	0.892	0.934	0.863	0.913	0.864	0.795	0.922	0.868	0.964	0.879	0.859	0.841	0.944	0.958	0.228	0.825	0.224
	1 day, 14:30:06	37	1.014	0.211	0.991	0.874	0.772	0.785	0.763	0.817	0.943	0.192	0.188	0.8	0.883	0.221	0.966	0.912	0.21	0.82	0.849	0.823	0.934	0.89	0.885	0.864	0.902	1.016	0.883	0.226	0.82	0.218	0.9	0.936	0.867	0.92	0.868	0.801	0.923	0.874	0.971	0.883	0.866	0.845	0.949	0.961	0.23	0.834	0.231
	1 day, 15:00:07	37	1.02	0.208	0.986	0.88	0.782	0.783	0.766	0.822	0.946	0.193	0.19	0.809	0.882	0.217	0.963	0.911	0.211	0.82	0.853	0.826	0.935	0.889	0.89	0.874	0.906	1.015	0.884	0.226	0.827	0.217	0.905	0.936	0.864	0.921	0.867	0.804	0.924	0.879	0.979	0.885	0.876	0.854	0.957	0.97	0.23	0.834	0.224
	1 day, 15:30:06	37	1.037	0.219	0.994	0.897	0.798	0.794	0.774	0.827	0.951	0.195	0.191	0.809	0.892	0.227	0.969	0.916	0.216	0.831	0.857	0.834	0.939	0.892	0.897	0.878	0.919	1.021	0.892	0.231	0.833	0.222	0.915	0.939	0.864	0.929	0.871	0.804	0.934	0.892	0.989	0.892	0.884	0.861	0.965	0.974	0.231	0.841	0.23
	1 day, 16:00:06	37	1.031	0.21	0.986	0.897	0.804	0.793	0.77	0.824	0.945	0.186	0.18	0.804	0.89	0.225	0.969	0.918	0.217	0.833	0.859	0.837	0.936	0.886	0.894	0.878	0.921	1.025	0.893	0.227	0.835	0.224	0.919	0.94	0.866	0.928	0.867	0.806	0.938	0.899	0.997	0.893	0.89	0.869	0.974	0.983	0.233	0.848	0.227
	1 day, 16:30:07	37.1	1.041	0.218	0.993	0.91	0.815	0.802	0.78	0.836	0.955	0.194	0.184	0.811	0.895	0.226	0.972	0.923	0.216	0.834	0.863	0.844	0.94	0.888	0.9	0.883	0.927	1.02	0.896	0.226	0.843	0.22	0.922	0.935	0.864	0.931	0.865	0.806	0.941	0.902	1.003	0.899	0.902	0.873	0.974	0.983	0.227	0.846	0.22
	1 day, 17:00:07	37	1.043	0.214	0.989	0.911	0.821	0.801	0.777	0.832	0.952	0.189	0.182	0.814	0.9	0.224	0.975	0.921	0.215	0.84	0.866	0.849	0.945	0.889	0.903	0.897	0.936	1.028	0.898	0.228	0.847	0.221	0.928	0.943	0.873	0.941	0.868	0.817	0.946	0.907	1.013	0.9	0.904	0.883	0.981	0.989	0.232	0.856	0.228
	1 day, 17:30:06	37	1.044	0.214	0.992	0.918	0.833	0.803	0.779	0.834	0.953	0.196	0.19	0.825	0.902	0.226	0.976	0.927	0.214	0.844	0.871	0.856	0.947	0.895	0.914	0.906	0.946	1.03	0.907	0.23	0.853	0.223	0.937	0.946	0.879	0.952	0.88	0.826	0.951	0.909	1.02	0.907	0.913	0.891	0.989	0.996	0.237	0.867	0.24
	1 day, 18:00:06	37	1.05	0.215	0.996	0.931	0.842	0.809	0.786	0.839	0.957	0.192	0.188	0.828	0.906	0.224	0.976	0.928	0.214	0.849	0.873	0.857	0.948	0.89	0.912	0.914	0.945	1.029	0.908	0.228	0.857	0.219	0.938	0.94	0.871	0.946	0.87	0.829	0.949	0.912	1.022	0.913	0.919	0.896	0.989	0.996	0.227	0.863	0.228
	1 day, 18:30:06	37	1.052	0.217	0.996	0.932	0.851	0.81	0.788	0.84	0.958	0.194	0.189	0.831	0.91	0.226	0.984	0.939	0.22	0.855	0.88	0.866	0.955	0.894	0.917	0.911	0.958	1.034	0.916	0.235	0.868	0.225	0.95	0.945	0.877	0.954	0.872	0.831	0.957	0.919	1.036	0.919	0.929	0.909	1.002	1.004	0.231	0.871	0.225
	1 day, 19:00:07	37	1.054	0.216	1	0.941	0.86	0.815	0.788	0.84	0.958	0.195	0.189	0.837	0.909	0.222	0.987	0.938	0.214	0.857	0.881	0.865	0.956	0.895	0.925	0.921	0.961	1.028	0.916	0.228	0.87	0.218	0.952	0.943	0.877	0.96	0.877	0.837	0.957	0.921	1.036	0.918	0.929	0.91	1.002	1.007	0.23	0.877	0.23
	1 day, 19:30:07	37	1.044	0.212	1.002	0.939	0.861	0.81	0.787	0.837	0.957	0.188	0.182	0.834	0.91	0.218	0.982	0.938	0.208	0.858	0.884	0.868	0.958	0.892	0.92	0.919	0.964	1.03	0.916	0.221	0.874	0.22	0.958	0.947	0.882	0.961	0.873	0.84	0.954	0.925	1.039	0.921	0.937	0.922	1.008	1.011	0.23	0.881	0.23
	1 day, 20:00:06	37.1	1.05	0.21	1.007	0.949	0.872	0.822	0.798	0.845	0.962	0.194	0.186	0.84	0.911	0.219	0.987	0.947	0.212	0.866	0.889	0.875	0.962	0.897	0.924	0.928	0.965	1.035	0.924	0.227	0.878	0.217	0.959	0.948	0.883	0.967	0.873	0.843	0.962	0.934	1.049	0.929	0.943	0.928	1.012	1.014	0.227	0.885	0.225
	1 day, 20:30:06	37	1.056	0.213	1.009	0.954	0.885	0.829	0.804	0.847	0.962	0.19	0.184	0.841	0.919	0.223	0.991	0.952	0.212	0.873	0.896	0.883	0.969	0.898	0.929	0.927	0.97	1.039	0.927	0.227	0.886	0.218	0.964	0.949	0.886	0.97	0.875	0.853	0.963	0.936	1.049	0.931	0.948	0.933	1.015	1.014	0.226	0.89	0.226
	1 day, 21:00:06	37	1.052	0.209	1.016	0.957	0.892	0.831	0.813	0.851	0.973	0.201	0.194	0.848	0.92	0.221	0.994	0.957	0.213	0.884	0.904	0.891	0.977	0.909	0.938	0.932	0.972	1.037	0.932	0.227	0.896	0.228	0.977	0.958	0.894	0.988	0.883	0.857	0.966	0.943	1.06	0.94	0.957	0.949	1.032	1.029	0.241	0.905	0.236
	1 day, 21:30:06	37	1.061	0.211	1.019	0.96	0.896	0.839	0.815	0.847	0.968	0.194	0.189	0.851	0.928	0.221	0.994	0.959	0.211	0.881	0.903	0.893	0.976	0.909	0.938	0.937	0.981	1.04	0.937	0.222	0.894	0.214	0.969	0.953	0.891	0.984	0.878	0.86	0.975	0.944	1.059	0.937	0.955	0.946	1.025	1.023	0.23	0.9	0.226
	1 day, 22:00:07	37	1.054	0.208	1.023	0.961	0.9	0.843	0.82	0.847	0.965	0.191	0.185	0.853	0.926	0.221	1	0.967	0.21	0.887	0.903	0.892	0.971	0.902	0.935	0.937	0.982	1.045	0.942	0.228	0.904	0.218	0.973	0.953	0.888	0.985	0.878	0.861	0.975	0.948	1.068	0.947	0.963	0.956	1.034	1.025	0.227	0.904	0.226
	1 day, 22:30:07	37	1.064	0.215	1.027	0.966	0.908	0.851	0.834	0.856	0.973	0.191	0.184	0.853	0.933	0.222	1	0.971	0.211	0.892	0.911	0.9	0.979	0.909	0.938	0.937	0.977	1.039	0.941	0.224	0.906	0.219	0.98	0.961	0.894	0.99	0.881	0.866	0.968	0.945	1.065	0.947	0.963	0.96	1.04	1.031	0.23	0.912	0.224
	1 day, 23:00:07	37	1.062	0.215	1.031	0.965	0.911	0.852	0.845	0.857	0.974	0.191	0.183	0.857	0.942	0.228	1.004	0.974	0.209	0.895	0.913	0.902	0.978	0.911	0.945	0.95	0.993	1.055	0.95	0.226	0.91	0.217	0.978	0.957	0.892	0.993	0.884	0.875	0.987	0.959	1.078	0.955	0.973	0.971	1.043	1.033	0.225	0.919	0.231
	1 day, 23:30:06	37	1.057	0.208	1.03	0.962	0.907	0.856	0.852	0.859	0.973	0.184	0.178	0.856	0.938	0.22	1.003	0.975	0.21	0.9	0.922	0.909	0.98	0.911	0.943	0.94	0.988	1.047	0.953	0.227	0.915	0.218	0.984	0.964	0.899	0.997	0.881	0.872	0.974	0.956	1.075	0.956	0.975	0.975	1.05	1.036	0.23	0.925	0.232
	2 days, 0:00:07	37	1.066	0.211	1.03	0.964	0.914	0.865	0.862	0.861	0.975	0.192	0.184	0.863	0.938	0.221	1.004	0.979	0.208	0.903	0.92	0.91	0.981	0.916	0.946	0.947	0.987	1.048	0.953	0.221	0.916	0.212	0.98	0.962	0.899	0.995	0.878	0.878	0.97	0.954	1.072	0.954	0.971	0.973	1.048	1.034	0.224	0.92	0.219
	2 days, 0:30:06	37	1.057	0.208	1.029	0.963	0.918	0.866	0.872	0.869	0.976	0.187	0.179	0.862	0.941	0.221	1.006	0.981	0.209	0.905	0.923	0.911	0.978	0.915	0.946	0.949	0.987	1.049	0.959	0.226	0.923	0.216	0.984	0.964	0.899	0.999	0.881	0.885	0.976	0.959	1.08	0.962	0.979	0.98	1.053	1.038	0.224	0.928	0.224
	2 days, 1:00:07	37	1.064	0.214	1.032	0.968	0.924	0.881	0.881	0.876	0.979	0.191	0.185	0.87	0.951	0.223	1.007	0.985	0.211	0.911	0.93	0.919	0.983	0.92	0.951	0.951	0.994	1.054	0.962	0.227	0.927	0.218	0.988	0.97	0.904	1.001	0.882	0.893	0.983	0.965	1.083	0.965	0.982	0.988	1.056	1.041	0.227	0.931	0.225
	2 days, 1:30:07	37	1.063	0.213	1.031	0.964	0.922	0.884	0.889	0.882	0.98	0.187	0.181	0.869	0.949	0.223	1.008	0.987	0.209	0.915	0.932	0.921	0.982	0.923	0.953	0.952	0.993	1.06	0.968	0.229	0.93	0.217	0.988	0.968	0.905	1.001	0.886	0.891	0.986	0.971	1.087	0.968	0.985	0.99	1.057	1.041	0.226	0.937	0.226
Results
		1	2	3	4	5	6	7	8	9	10	11	12
	A	2.026	0.698	3.18	2.032	2.161	2.345	2.256	2.945	1.842	0.437	0.46	2.365	Max V [600]
		0.998	0.613	0.996	0.998	0.997	0.995	0.993	0.985	0.994	0.756	0.783	0.997	R-Squared [600]
		16:00:06	01:00:07	14:30:06	15:00:07	17:00:07	13:00:07	12:00:07	12:30:07	14:30:06	01:00:07	01:00:07	13:00:07	t at Max V [600]
		13:38:44	?????	12:31:33	13:00:34	14:42:18	10:54:15	10:08:41	10:54:30	12:32:20	?????	?????	10:53:15	Lagtime [600]
	B	2.806	0.772	3.587	3.88	0.599	1.884	2.872	2.257	3.491	2.973	2.395	2.376	Max V [600]
		0.966	0.648	0.996	0.99	0.605	0.994	0.982	0.994	0.995	0.979	0.996	0.99	R-Squared [600]
		12:00:07	01:00:07	15:00:07	13:30:07	01:00:07	12:30:07	11:30:07	13:30:07	15:30:07	12:30:07	15:00:07	15:30:07	t at Max V [600]
		10:16:26	?????	12:47:15	12:02:25	?????	10:07:32	09:55:23	11:02:32	14:05:13	10:51:20	13:10:08	12:59:13	Lagtime [600]
	C	2.041	3.262	2.486	0.727	1.778	0.143	2.085	3.883	3.228	2.725	3.089	1.949	Max V [600]
		0.996	0.967	0.996	0.66	0.995	0.55	0.995	0.982	0.974	0.993	0.99	0.997	R-Squared [600]
		15:00:07	12:30:07	13:00:07	01:00:07	12:30:07	01:30:07	16:00:06	12:30:07	12:00:07	16:00:06	12:00:07	14:30:06	t at Max V [600]
		12:37:55	10:25:27	10:51:30	?????	10:08:38	02:40:27	14:23:54	11:07:14	11:09:42	14:28:35	10:18:26	11:44:05	Lagtime [600]
	D	2.202	2.369	2.118	2.114	1.934	2.255	1.88	2.25	0.309	1.836	0.747	0.782	Max V [600]
		0.997	0.996	0.996	0.992	0.989	0.989	0.998	0.999	0.64	0.999	0.805	0.716	R-Squared [600]
		15:30:07	15:30:07	15:30:07	12:30:07	13:00:07	12:30:07	18:00:06	15:30:07	01:30:07	12:30:07	01:00:07	01:00:07	t at Max V [600]
		13:04:52	13:06:00	13:21:46	10:22:18	11:37:28	11:11:36	16:38:22	14:04:57	04:07:03	10:52:20	?????	?????	Lagtime [600]
	E	1.437	0.995	0.225	0.165	2.146	3.783	2.748	2.393	2.069	2.428	2.61	0.786	Max V [600]
		0.994	0.704	0.569	0.393	1	0.977	0.998	0.997	0.991	0.991	0.992	0.713	R-Squared [600]
		13:30:07	01:00:07	01:30:07	01:30:07	16:30:06	12:30:07	13:00:07	14:00:07	17:30:06	13:30:07	12:00:07	01:00:07	t at Max V [600]
		09:38:33	?????	01:07:45	03:51:28	15:06:59	11:19:50	11:23:09	11:55:56	15:36:44	11:52:40	09:41:41	?????	Lagtime [600]
	F	2.048	2.019	2.766	3.077	2.327	4.583	2.635	2.674	1.5	2.168	0.438	2.493	Max V [600]
		0.992	0.999	0.998	0.99	0.999	0.999	0.994	0.997	0.997	0.993	0.946	0.997	R-Squared [600]
		16:00:06	15:00:07	12:30:07	13:00:07	16:00:06	12:00:07	15:00:07	13:00:07	13:00:07	16:30:06	01:00:07	12:00:07	t at Max V [600]
		13:16:48	12:39:24	10:23:55	10:59:26	14:05:54	10:02:37	13:17:52	10:56:54	10:43:58	15:07:27	?????	09:52:04	Lagtime [600]
	G	2.231	1.904	2.562	3.591	1.925	2.159	2.214	0.696	0.6	2.911	2.004	1.982	Max V [600]
		0.993	0.99	0.992	0.995	0.984	0.999	0.99	0.792	0.875	0.998	0.997	0.997	R-Squared [600]
		15:00:07	15:30:07	12:00:07	13:00:07	17:00:07	15:30:07	14:30:06	01:00:07	01:00:07	13:00:07	17:30:06	16:00:06	t at Max V [600]
		12:47:57	13:38:40	09:47:24	10:53:36	14:40:35	13:17:22	11:53:08	?????	?????	10:42:44	14:42:59	13:02:16	Lagtime [600]
	H	2.495	2.189	2.339	1.794	2.965	4.775	0.999	2.599	1.831	0.99	2.083	1.957	Max V [600]
		0.968	0.998	0.999	0.989	0.984	0.961	0.994	0.997	0.994	0.654	1	0.992	R-Squared [600]
		12:00:07	13:30:07	13:00:07	13:00:07	12:30:07	13:30:07	18:30:07	13:00:07	16:30:06	01:00:07	15:00:07	16:00:06	t at Max V [600]
		09:42:45	10:26:12	10:06:10	08:56:18	10:15:38	11:40:07	14:08:52	10:09:39	13:59:46	?????	12:13:11	12:47:48	Lagtime [600]
[truncated: 49 more columns]

## Sheet: 4. Arrange data
Time	T° Read 2:600	A1	A2	A3	A4	A5	A6	A7	A8	A9	A10	A11	A12	B1	B2	B3	B4	B5	B6	B7	B8	B9	B10	B11	B12	C1	C2	C3	C4	C5	C6	C7	C8	C9	C10	C11	C12	D1	D2	D3	D4	D5	D6	D7	D8	D9	D10	D11	D12
00:00:00	37	0.148	0.146	0.149	0.152	0.145	0.148	0.141	0.148	0.144	0.152	0.146	0.144	0.149	0.152	0.142	0.154	0.15	0.153	0.15	0.155	0.248	0.186	0.167	0.145	0.148	0.151	0.151	0.15	0.177	0.244	0.291	0.293	0.288	0.229	0.147	0.148	0.154	0.158	0.174	0.259	0.279	0.301	0.318	0.295	0.287	0.263	0.156	0.155
00:30:00	37	0.239	0.232	0.23	0.213	0.202	0.208	0.196	0.193	0.18	0.181	0.178	0.184	0.248	0.242	0.227	0.227	0.222	0.223	0.219	0.208	0.212	0.198	0.205	0.196	0.255	0.244	0.244	0.231	0.223	0.218	0.211	0.207	0.186	0.19	0.194	0.196	0.262	0.259	0.244	0.242	0.23	0.221	0.227	0.213	0.206	0.202	0.201	0.228
00:59:59	37	0.242	0.237	0.238	0.225	0.211	0.214	0.205	0.203	0.199	0.206	0.199	0.198	0.255	0.251	0.238	0.239	0.234	0.236	0.234	0.232	0.242	0.228	0.235	0.221	0.266	0.254	0.257	0.243	0.238	0.235	0.235	0.24	0.225	0.231	0.233	0.229	0.273	0.269	0.262	0.261	0.254	0.248	0.255	0.251	0.242	0.24	0.241	0.253
01:29:59	37	0.248	0.244	0.242	0.229	0.213	0.216	0.208	0.205	0.199	0.207	0.205	0.203	0.265	0.257	0.243	0.243	0.233	0.239	0.237	0.233	0.241	0.232	0.239	0.225	0.28	0.264	0.263	0.247	0.241	0.239	0.236	0.24	0.227	0.235	0.237	0.229	0.29	0.281	0.274	0.267	0.254	0.25	0.257	0.249	0.248	0.248	0.247	0.257
01:59:59	37	0.248	0.245	0.242	0.225	0.209	0.213	0.205	0.2	0.196	0.205	0.202	0.197	0.264	0.26	0.246	0.246	0.234	0.238	0.236	0.231	0.237	0.226	0.235	0.222	0.278	0.264	0.265	0.251	0.244	0.24	0.237	0.239	0.222	0.23	0.236	0.229	0.284	0.277	0.27	0.267	0.258	0.251	0.256	0.248	0.247	0.243	0.245	0.258
02:29:59	37	0.238	0.238	0.238	0.221	0.206	0.208	0.199	0.196	0.194	0.204	0.199	0.201	0.249	0.249	0.239	0.239	0.231	0.233	0.229	0.224	0.235	0.224	0.229	0.221	0.261	0.252	0.256	0.241	0.239	0.237	0.234	0.238	0.222	0.227	0.231	0.226	0.276	0.271	0.266	0.259	0.253	0.251	0.257	0.252	0.25	0.244	0.241	0.251
02:59:59	37	0.243	0.241	0.239	0.226	0.21	0.216	0.207	0.203	0.198	0.203	0.198	0.2	0.259	0.259	0.244	0.243	0.234	0.237	0.235	0.233	0.242	0.227	0.23	0.218	0.271	0.263	0.265	0.247	0.243	0.241	0.239	0.242	0.226	0.231	0.237	0.227	0.28	0.276	0.27	0.265	0.259	0.256	0.261	0.257	0.255	0.249	0.244	0.257
03:30:00	37	0.236	0.239	0.236	0.222	0.208	0.213	0.204	0.195	0.188	0.195	0.193	0.192	0.254	0.255	0.24	0.242	0.237	0.239	0.234	0.227	0.233	0.217	0.223	0.212	0.268	0.259	0.261	0.249	0.246	0.242	0.238	0.237	0.221	0.225	0.228	0.222	0.273	0.272	0.263	0.259	0.254	0.252	0.259	0.249	0.246	0.241	0.241	0.25
04:00:00	37	0.247	0.246	0.244	0.232	0.218	0.222	0.214	0.209	0.207	0.22	0.214	0.211	0.263	0.262	0.249	0.25	0.238	0.242	0.239	0.24	0.251	0.243	0.248	0.238	0.277	0.266	0.269	0.257	0.251	0.248	0.247	0.252	0.238	0.248	0.256	0.246	0.279	0.28	0.276	0.273	0.265	0.265	0.274	0.268	0.269	0.27	0.269	0.275
04:30:00	37	0.238	0.234	0.231	0.217	0.201	0.205	0.198	0.195	0.188	0.196	0.192	0.197	0.256	0.251	0.237	0.236	0.224	0.231	0.226	0.223	0.232	0.218	0.224	0.217	0.27	0.255	0.258	0.241	0.236	0.233	0.231	0.234	0.218	0.222	0.227	0.219	0.278	0.273	0.264	0.258	0.251	0.248	0.254	0.246	0.244	0.238	0.235	0.245
05:00:00	37	0.244	0.24	0.235	0.222	0.205	0.209	0.201	0.195	0.192	0.199	0.195	0.193	0.256	0.252	0.237	0.239	0.231	0.234	0.231	0.227	0.232	0.222	0.227	0.218	0.27	0.257	0.258	0.244	0.241	0.238	0.238	0.24	0.222	0.229	0.235	0.226	0.276	0.271	0.265	0.261	0.255	0.255	0.261	0.254	0.252	0.246	0.245	0.253
05:29:59	37.1	0.246	0.241	0.239	0.224	0.209	0.216	0.209	0.202	0.197	0.206	0.201	0.203	0.258	0.255	0.241	0.242	0.233	0.237	0.233	0.229	0.236	0.227	0.23	0.222	0.269	0.259	0.259	0.245	0.242	0.236	0.234	0.236	0.222	0.231	0.233	0.225	0.277	0.273	0.266	0.263	0.255	0.252	0.255	0.248	0.25	0.247	0.244	0.251
05:59:59	37	0.244	0.239	0.238	0.227	0.21	0.217	0.208	0.202	0.196	0.201	0.193	0.193	0.258	0.256	0.243	0.244	0.235	0.238	0.233	0.231	0.232	0.219	0.221	0.212	0.272	0.261	0.263	0.252	0.248	0.24	0.235	0.234	0.22	0.223	0.226	0.218	0.276	0.274	0.268	0.267	0.259	0.255	0.256	0.248	0.244	0.239	0.235	0.243
06:30:00	37	0.243	0.239	0.238	0.222	0.204	0.209	0.204	0.197	0.191	0.197	0.192	0.197	0.256	0.25	0.237	0.236	0.228	0.235	0.233	0.23	0.231	0.217	0.222	0.219	0.268	0.255	0.26	0.247	0.242	0.238	0.235	0.236	0.221	0.22	0.227	0.224	0.273	0.271	0.265	0.263	0.256	0.253	0.254	0.247	0.245	0.236	0.234	0.247
07:00:00	37.1	0.241	0.236	0.235	0.223	0.203	0.206	0.198	0.194	0.188	0.195	0.192	0.196	0.254	0.247	0.236	0.239	0.229	0.232	0.228	0.226	0.228	0.214	0.217	0.215	0.265	0.249	0.251	0.24	0.236	0.231	0.228	0.233	0.22	0.222	0.228	0.222	0.266	0.26	0.256	0.255	0.248	0.245	0.247	0.243	0.242	0.24	0.239	0.248
07:29:59	37	0.253	0.249	0.247	0.232	0.213	0.221	0.213	0.205	0.199	0.203	0.197	0.2	0.262	0.262	0.249	0.249	0.239	0.243	0.238	0.234	0.237	0.223	0.224	0.219	0.27	0.261	0.265	0.252	0.248	0.242	0.237	0.239	0.227	0.229	0.232	0.225	0.272	0.269	0.265	0.266	0.257	0.253	0.252	0.248	0.248	0.244	0.242	0.251
07:59:59	37	0.251	0.244	0.241	0.228	0.211	0.221	0.212	0.205	0.197	0.201	0.194	0.2	0.267	0.259	0.246	0.247	0.238	0.243	0.237	0.233	0.234	0.22	0.221	0.219	0.279	0.266	0.267	0.254	0.25	0.243	0.239	0.24	0.227	0.225	0.228	0.223	0.283	0.275	0.269	0.271	0.262	0.257	0.257	0.25	0.248	0.243	0.24	0.249
08:30:00	37	0.249	0.242	0.242	0.229	0.213	0.223	0.214	0.21	0.2	0.205	0.197	0.193	0.264	0.259	0.245	0.246	0.238	0.245	0.24	0.235	0.237	0.224	0.223	0.215	0.276	0.267	0.265	0.251	0.246	0.242	0.238	0.242	0.227	0.224	0.226	0.217	0.28	0.275	0.27	0.27	0.26	0.256	0.256	0.248	0.246	0.24	0.232	0.239
09:00:00	37	0.235	0.234	0.231	0.217	0.202	0.205	0.2	0.194	0.188	0.195	0.191	0.194	0.249	0.247	0.235	0.233	0.223	0.229	0.227	0.224	0.227	0.216	0.218	0.216	0.261	0.261	0.256	0.238	0.235	0.23	0.227	0.238	0.225	0.222	0.231	0.223	0.268	0.268	0.26	0.266	0.251	0.249	0.249	0.243	0.243	0.243	0.239	0.25
09:30:00	37	0.231	0.224	0.221	0.212	0.199	0.207	0.206	0.199	0.194	0.204	0.199	0.198	0.248	0.238	0.224	0.226	0.22	0.229	0.232	0.226	0.231	0.229	0.224	0.213	0.257	0.257	0.249	0.234	0.233	0.228	0.229	0.247	0.231	0.226	0.237	0.216	0.258	0.256	0.252	0.271	0.25	0.254	0.254	0.248	0.246	0.245	0.239	0.24
09:59:59	37	0.246	0.239	0.234	0.221	0.204	0.214	0.213	0.198	0.188	0.191	0.189	0.204	0.26	0.249	0.236	0.237	0.228	0.242	0.243	0.227	0.226	0.224	0.216	0.217	0.263	0.273	0.257	0.242	0.246	0.232	0.227	0.259	0.233	0.221	0.245	0.221	0.263	0.26	0.26	0.298	0.252	0.253	0.244	0.24	0.239	0.25	0.24	0.247
10:29:59	37	0.244	0.238	0.239	0.225	0.205	0.219	0.231	0.206	0.194	0.2	0.192	0.207	0.275	0.256	0.244	0.24	0.23	0.254	0.266	0.238	0.231	0.245	0.217	0.212	0.272	0.298	0.268	0.244	0.258	0.237	0.232	0.292	0.253	0.226	0.258	0.217	0.277	0.271	0.267	0.334	0.263	0.275	0.255	0.25	0.248	0.263	0.235	0.24
11:00:00	37	0.251	0.242	0.24	0.225	0.206	0.238	0.268	0.223	0.196	0.198	0.189	0.22	0.3	0.259	0.247	0.246	0.233	0.279	0.317	0.254	0.231	0.268	0.216	0.212	0.274	0.328	0.284	0.248	0.281	0.236	0.233	0.325	0.28	0.221	0.289	0.217	0.279	0.275	0.27	0.371	0.274	0.299	0.252	0.246	0.245	0.284	0.232	0.235
11:29:59	37	0.237	0.231	0.233	0.221	0.206	0.264	0.316	0.253	0.202	0.212	0.206	0.264	0.328	0.239	0.233	0.24	0.226	0.309	0.407	0.273	0.232	0.323	0.235	0.229	0.261	0.359	0.291	0.24	0.317	0.232	0.229	0.372	0.33	0.229	0.362	0.237	0.266	0.26	0.254	0.409	0.288	0.337	0.247	0.243	0.243	0.331	0.246	0.252
12:00:00	37	0.237	0.227	0.23	0.216	0.202	0.304	0.383	0.324	0.205	0.207	0.201	0.302	0.416	0.241	0.237	0.251	0.226	0.36	0.531	0.307	0.239	0.381	0.231	0.224	0.264	0.431	0.329	0.239	0.376	0.234	0.233	0.488	0.426	0.232	0.439	0.245	0.271	0.266	0.258	0.465	0.328	0.409	0.251	0.249	0.249	0.389	0.244	0.249
12:30:00	37	0.234	0.224	0.242	0.216	0.199	0.364	0.46	0.444	0.203	0.203	0.202	0.368	0.542	0.239	0.247	0.281	0.222	0.42	0.59	0.345	0.228	0.45	0.234	0.232	0.261	0.595	0.384	0.238	0.437	0.234	0.232	0.631	0.574	0.227	0.566	0.273	0.265	0.261	0.257	0.514	0.373	0.483	0.249	0.247	0.242	0.442	0.241	0.252
13:00:00	37	0.248	0.236	0.29	0.235	0.208	0.449	0.534	0.537	0.222	0.201	0.195	0.449	0.614	0.249	0.283	0.359	0.229	0.489	0.619	0.421	0.238	0.57	0.237	0.239	0.281	0.675	0.471	0.242	0.486	0.233	0.235	0.764	0.642	0.228	0.65	0.308	0.28	0.276	0.266	0.599	0.434	0.562	0.25	0.252	0.243	0.503	0.237	0.244
13:29:59	37	0.247	0.231	0.344	0.243	0.203	0.523	0.556	0.589	0.253	0.198	0.191	0.524	0.649	0.244	0.327	0.475	0.226	0.527	0.641	0.5	0.249	0.675	0.251	0.255	0.288	0.727	0.549	0.242	0.528	0.233	0.247	0.817	0.684	0.228	0.695	0.35	0.286	0.287	0.27	0.659	0.511	0.599	0.249	0.265	0.241	0.549	0.233	0.24
13:59:59	37	0.252	0.228	0.415	0.271	0.202	0.576	0.593	0.602	0.298	0.199	0.197	0.579	0.684	0.24	0.401	0.629	0.219	0.563	0.687	0.56	0.286	0.704	0.291	0.309	0.32	0.744	0.62	0.235	0.564	0.228	0.267	0.828	0.711	0.244	0.722	0.42	0.3	0.31	0.281	0.697	0.549	0.629	0.248	0.296	0.242	0.605	0.243	0.25
14:29:59	37	0.273	0.235	0.527	0.333	0.215	0.625	0.628	0.646	0.366	0.201	0.198	0.624	0.741	0.246	0.508	0.728	0.23	0.585	0.718	0.615	0.342	0.739	0.353	0.351	0.369	0.777	0.679	0.245	0.612	0.235	0.315	0.863	0.739	0.272	0.749	0.475	0.342	0.363	0.323	0.732	0.598	0.653	0.252	0.35	0.242	0.638	0.238	0.25
14:59:59	37	0.308	0.229	0.626	0.397	0.236	0.651	0.651	0.67	0.425	0.202	0.194	0.642	0.758	0.242	0.62	0.761	0.227	0.621	0.732	0.649	0.427	0.766	0.424	0.436	0.436	0.811	0.744	0.24	0.645	0.235	0.36	0.885	0.766	0.32	0.768	0.525	0.401	0.417	0.381	0.751	0.639	0.669	0.255	0.419	0.246	0.658	0.236	0.242
15:30:00	37	0.375	0.232	0.716	0.462	0.265	0.664	0.668	0.689	0.466	0.201	0.195	0.665	0.776	0.245	0.744	0.805	0.224	0.648	0.745	0.674	0.541	0.805	0.513	0.518	0.507	0.839	0.784	0.241	0.659	0.232	0.432	0.893	0.786	0.383	0.79	0.59	0.48	0.505	0.436	0.763	0.666	0.683	0.262	0.487	0.242	0.675	0.235	0.244
16:00:00	37.1	0.441	0.228	0.784	0.511	0.311	0.682	0.681	0.71	0.508	0.202	0.194	0.676	0.788	0.24	0.821	0.835	0.226	0.669	0.766	0.697	0.667	0.832	0.57	0.581	0.557	0.847	0.8	0.243	0.684	0.235	0.502	0.912	0.808	0.482	0.807	0.615	0.544	0.573	0.514	0.779	0.685	0.702	0.286	0.559	0.246	0.699	0.24	0.243
16:30:00	37	0.495	0.226	0.836	0.557	0.374	0.692	0.688	0.724	0.544	0.194	0.191	0.691	0.799	0.238	0.88	0.852	0.224	0.685	0.773	0.713	0.746	0.843	0.63	0.634	0.61	0.863	0.812	0.242	0.683	0.23	0.552	0.924	0.825	0.574	0.817	0.638	0.601	0.641	0.574	0.785	0.7	0.712	0.317	0.617	0.246	0.709	0.241	0.246
16:59:59	37.1	0.552	0.238	0.874	0.599	0.453	0.72	0.708	0.742	0.582	0.2	0.193	0.701	0.813	0.248	0.933	0.879	0.233	0.712	0.79	0.728	0.802	0.859	0.682	0.666	0.645	0.875	0.826	0.25	0.708	0.243	0.613	0.934	0.829	0.634	0.82	0.652	0.652	0.69	0.618	0.801	0.718	0.729	0.354	0.676	0.247	0.717	0.239	0.244
17:29:59	37.1	0.587	0.229	0.892	0.629	0.509	0.726	0.709	0.752	0.607	0.199	0.193	0.716	0.817	0.243	0.959	0.891	0.228	0.723	0.797	0.736	0.839	0.866	0.709	0.691	0.665	0.876	0.827	0.244	0.715	0.237	0.656	0.938	0.835	0.704	0.829	0.666	0.686	0.713	0.658	0.808	0.726	0.733	0.421	0.694	0.246	0.732	0.238	0.243
18:00:00	37	0.615	0.225	0.905	0.651	0.568	0.735	0.713	0.766	0.636	0.207	0.199	0.716	0.817	0.238	0.973	0.899	0.226	0.73	0.795	0.751	0.87	0.868	0.741	0.713	0.68	0.877	0.836	0.246	0.721	0.237	0.682	0.937	0.835	0.75	0.832	0.672	0.705	0.74	0.683	0.809	0.732	0.736	0.472	0.721	0.242	0.734	0.237	0.247
18:29:59	37	0.647	0.227	0.907	0.662	0.605	0.736	0.711	0.767	0.646	0.204	0.2	0.729	0.82	0.239	0.985	0.904	0.226	0.738	0.796	0.749	0.882	0.869	0.767	0.73	0.702	0.882	0.833	0.24	0.718	0.233	0.695	0.936	0.832	0.795	0.838	0.685	0.712	0.749	0.701	0.806	0.732	0.737	0.529	0.736	0.243	0.739	0.239	0.248
18:59:59	37	0.672	0.231	0.916	0.68	0.638	0.738	0.715	0.77	0.654	0.199	0.192	0.723	0.824	0.244	0.988	0.908	0.225	0.74	0.798	0.752	0.893	0.869	0.769	0.734	0.715	0.891	0.84	0.247	0.723	0.237	0.719	0.941	0.838	0.824	0.839	0.688	0.731	0.776	0.721	0.814	0.741	0.745	0.582	0.746	0.251	0.742	0.249	0.251
19:30:00	37	0.69	0.227	0.915	0.678	0.657	0.733	0.713	0.767	0.658	0.198	0.193	0.725	0.824	0.237	0.984	0.907	0.22	0.74	0.796	0.749	0.898	0.868	0.766	0.74	0.717	0.894	0.837	0.236	0.719	0.229	0.726	0.938	0.835	0.829	0.837	0.687	0.733	0.777	0.725	0.809	0.74	0.744	0.616	0.745	0.242	0.739	0.235	0.239
20:00:00	37	0.708	0.237	0.919	0.683	0.678	0.738	0.718	0.775	0.674	0.205	0.2	0.737	0.838	0.251	0.991	0.917	0.229	0.748	0.803	0.757	0.903	0.876	0.776	0.748	0.725	0.903	0.845	0.246	0.726	0.234	0.731	0.942	0.84	0.832	0.844	0.694	0.74	0.781	0.722	0.814	0.743	0.747	0.654	0.743	0.242	0.743	0.239	0.245
20:29:59	37	0.704	0.229	0.915	0.683	0.689	0.74	0.72	0.774	0.676	0.201	0.191	0.73	0.833	0.241	0.99	0.916	0.228	0.754	0.806	0.757	0.9	0.871	0.766	0.74	0.721	0.905	0.846	0.246	0.728	0.234	0.731	0.943	0.841	0.823	0.841	0.692	0.738	0.785	0.733	0.816	0.745	0.749	0.679	0.75	0.245	0.744	0.232	0.238
20:59:59	37	0.699	0.221	0.91	0.676	0.691	0.739	0.722	0.777	0.681	0.199	0.194	0.735	0.833	0.235	0.988	0.915	0.223	0.75	0.805	0.758	0.898	0.877	0.778	0.747	0.72	0.907	0.839	0.232	0.723	0.224	0.734	0.943	0.844	0.829	0.851	0.699	0.734	0.776	0.726	0.813	0.743	0.748	0.708	0.752	0.242	0.75	0.242	0.242
21:30:00	37	0.705	0.225	0.91	0.677	0.686	0.742	0.724	0.779	0.682	0.195	0.191	0.74	0.838	0.233	0.983	0.912	0.214	0.751	0.806	0.757	0.899	0.876	0.776	0.751	0.722	0.91	0.842	0.231	0.729	0.225	0.734	0.942	0.845	0.823	0.852	0.708	0.736	0.774	0.734	0.817	0.75	0.756	0.717	0.751	0.238	0.752	0.24	0.254
21:59:59	37	0.705	0.225	0.913	0.675	0.686	0.751	0.733	0.786	0.698	0.204	0.197	0.746	0.839	0.235	0.991	0.921	0.227	0.764	0.817	0.77	0.912	0.883	0.779	0.751	0.724	0.916	0.846	0.238	0.737	0.231	0.739	0.95	0.851	0.828	0.854	0.706	0.74	0.777	0.738	0.824	0.756	0.761	0.719	0.758	0.243	0.755	0.243	0.249
22:29:59	37	0.702	0.22	0.911	0.67	0.679	0.745	0.726	0.783	0.696	0.192	0.19	0.742	0.837	0.232	0.989	0.924	0.22	0.759	0.814	0.768	0.909	0.878	0.771	0.745	0.724	0.922	0.849	0.235	0.737	0.227	0.739	0.951	0.851	0.825	0.851	0.706	0.741	0.776	0.741	0.826	0.758	0.764	0.729	0.758	0.238	0.755	0.235	0.24
23:00:00	37	0.717	0.228	0.915	0.669	0.677	0.747	0.728	0.787	0.706	0.196	0.192	0.749	0.846	0.236	0.99	0.925	0.222	0.762	0.814	0.769	0.911	0.886	0.777	0.752	0.727	0.928	0.85	0.235	0.739	0.229	0.74	0.951	0.855	0.827	0.857	0.714	0.742	0.777	0.741	0.826	0.758	0.765	0.731	0.758	0.241	0.76	0.237	0.244
23:29:59	37	0.716	0.223	0.912	0.666	0.676	0.752	0.734	0.793	0.713	0.197	0.192	0.75	0.846	0.234	0.99	0.925	0.218	0.766	0.818	0.773	0.91	0.885	0.772	0.75	0.725	0.93	0.848	0.23	0.742	0.223	0.74	0.951	0.854	0.825	0.858	0.712	0.742	0.772	0.74	0.826	0.761	0.767	0.733	0.76	0.237	0.761	0.235	0.242
23:59:59	37	0.712	0.213	0.906	0.66	0.671	0.755	0.741	0.798	0.725	0.201	0.196	0.751	0.847	0.227	0.986	0.921	0.212	0.768	0.819	0.778	0.913	0.89	0.777	0.749	0.728	0.938	0.852	0.231	0.745	0.225	0.745	0.958	0.86	0.826	0.863	0.719	0.749	0.774	0.746	0.832	0.766	0.773	0.736	0.762	0.24	0.766	0.239	0.241
1 day, 0:29:59	37	0.719	0.218	0.912	0.669	0.675	0.761	0.746	0.805	0.737	0.205	0.194	0.754	0.852	0.23	0.989	0.928	0.22	0.773	0.825	0.782	0.918	0.896	0.778	0.75	0.731	0.944	0.855	0.235	0.752	0.228	0.743	0.959	0.864	0.825	0.863	0.718	0.749	0.773	0.749	0.834	0.767	0.775	0.736	0.761	0.237	0.765	0.228	0.23
1 day, 0:59:59	37	0.721	0.221	0.912	0.668	0.671	0.765	0.747	0.804	0.74	0.204	0.198	0.762	0.851	0.229	0.98	0.927	0.218	0.774	0.827	0.785	0.912	0.896	0.777	0.755	0.73	0.947	0.855	0.234	0.753	0.228	0.747	0.961	0.865	0.823	0.868	0.73	0.748	0.768	0.749	0.835	0.77	0.78	0.738	0.764	0.24	0.77	0.243	0.249
1 day, 1:30:00	37	0.728	0.222	0.916	0.671	0.67	0.767	0.749	0.801	0.738	0.189	0.185	0.757	0.858	0.232	0.985	0.932	0.218	0.778	0.828	0.784	0.904	0.89	0.772	0.755	0.736	0.956	0.861	0.235	0.757	0.227	0.746	0.961	0.862	0.815	0.866	0.731	0.754	0.77	0.753	0.837	0.771	0.781	0.738	0.76	0.231	0.77	0.236	0.247
1 day, 2:00:00	37	0.731	0.215	0.915	0.67	0.663	0.767	0.751	0.806	0.752	0.191	0.183	0.759	0.857	0.227	0.978	0.932	0.214	0.778	0.83	0.787	0.903	0.894	0.769	0.75	0.739	0.962	0.862	0.228	0.759	0.223	0.745	0.962	0.865	0.814	0.866	0.73	0.754	0.764	0.757	0.84	0.775	0.786	0.74	0.765	0.238	0.774	0.233	0.238
1 day, 2:29:59	37	0.746	0.22	0.922	0.674	0.665	0.772	0.753	0.808	0.759	0.195	0.192	0.768	0.865	0.23	0.978	0.935	0.217	0.781	0.83	0.79	0.904	0.901	0.777	0.758	0.743	0.969	0.864	0.231	0.765	0.224	0.748	0.965	0.871	0.82	0.874	0.734	0.762	0.765	0.763	0.845	0.781	0.789	0.743	0.766	0.237	0.778	0.234	0.238
1 day, 3:00:00	37	0.754	0.223	0.929	0.679	0.669	0.781	0.765	0.819	0.773	0.202	0.195	0.776	0.87	0.236	0.988	0.941	0.224	0.791	0.84	0.8	0.906	0.904	0.779	0.765	0.749	0.976	0.872	0.243	0.773	0.235	0.754	0.974	0.875	0.82	0.877	0.745	0.766	0.771	0.775	0.853	0.791	0.8	0.754	0.778	0.242	0.782	0.241	0.249
1 day, 3:29:59	37	0.758	0.213	0.93	0.68	0.663	0.78	0.765	0.82	0.778	0.2	0.193	0.776	0.867	0.22	0.981	0.933	0.211	0.789	0.838	0.799	0.907	0.907	0.78	0.763	0.745	0.968	0.866	0.227	0.767	0.225	0.752	0.968	0.872	0.818	0.879	0.749	0.762	0.77	0.775	0.848	0.785	0.795	0.751	0.775	0.237	0.785	0.238	0.245
1 day, 4:00:00	37	0.77	0.218	0.938	0.684	0.663	0.782	0.764	0.818	0.78	0.194	0.191	0.781	0.869	0.226	0.99	0.933	0.212	0.786	0.833	0.799	0.906	0.905	0.78	0.767	0.753	0.971	0.869	0.227	0.769	0.217	0.752	0.963	0.869	0.819	0.881	0.75	0.769	0.766	0.783	0.85	0.786	0.792	0.753	0.781	0.229	0.783	0.232	0.241
1 day, 4:29:59	37	0.785	0.216	0.949	0.689	0.668	0.787	0.768	0.826	0.8	0.203	0.197	0.786	0.87	0.224	1	0.932	0.216	0.79	0.837	0.807	0.915	0.91	0.786	0.768	0.762	0.967	0.871	0.232	0.775	0.229	0.767	0.969	0.873	0.828	0.88	0.751	0.777	0.769	0.796	0.85	0.792	0.799	0.767	0.798	0.237	0.786	0.229	0.232
1 day, 4:59:59	37	0.799	0.214	0.96	0.693	0.67	0.785	0.764	0.822	0.804	0.194	0.185	0.784	0.868	0.227	1.01	0.929	0.21	0.786	0.829	0.801	0.916	0.9	0.783	0.766	0.768	0.971	0.872	0.229	0.773	0.22	0.769	0.958	0.861	0.826	0.875	0.753	0.786	0.774	0.807	0.852	0.791	0.793	0.772	0.806	0.232	0.783	0.231	0.237
1 day, 5:29:59	37	0.821	0.221	0.98	0.706	0.677	0.788	0.768	0.825	0.819	0.194	0.189	0.789	0.869	0.231	1.024	0.931	0.221	0.794	0.836	0.808	0.931	0.902	0.792	0.775	0.779	0.97	0.874	0.237	0.775	0.228	0.781	0.955	0.861	0.838	0.875	0.755	0.793	0.781	0.817	0.849	0.791	0.797	0.785	0.812	0.23	0.782	0.227	0.233
1 day, 5:59:59	37	0.839	0.224	0.993	0.713	0.683	0.789	0.769	0.827	0.833	0.198	0.192	0.79	0.867	0.234	1.031	0.926	0.218	0.793	0.833	0.808	0.94	0.898	0.797	0.776	0.784	0.97	0.868	0.233	0.775	0.226	0.79	0.951	0.857	0.84	0.869	0.758	0.801	0.784	0.827	0.848	0.794	0.79	0.796	0.825	0.23	0.782	0.229	0.234
1 day, 6:30:00	37	0.851	0.218	0.999	0.716	0.682	0.784	0.761	0.819	0.841	0.193	0.189	0.791	0.863	0.227	1.03	0.919	0.214	0.789	0.827	0.801	0.945	0.893	0.803	0.784	0.788	0.965	0.861	0.229	0.77	0.221	0.793	0.941	0.852	0.848	0.869	0.762	0.805	0.782	0.832	0.843	0.793	0.795	0.809	0.836	0.23	0.788	0.234	0.239
1 day, 7:00:00	37	0.865	0.22	1.01	0.727	0.686	0.783	0.761	0.819	0.857	0.193	0.185	0.784	0.858	0.228	1.029	0.92	0.219	0.792	0.83	0.804	0.954	0.89	0.809	0.782	0.796	0.967	0.864	0.232	0.773	0.223	0.806	0.938	0.852	0.853	0.861	0.76	0.815	0.79	0.844	0.843	0.794	0.795	0.825	0.849	0.231	0.781	0.227	0.233
1 day, 7:29:59	37	0.89	0.224	1.018	0.74	0.693	0.78	0.759	0.814	0.869	0.196	0.19	0.787	0.866	0.235	1.031	0.919	0.219	0.794	0.827	0.798	0.954	0.889	0.818	0.79	0.811	0.977	0.863	0.234	0.775	0.225	0.814	0.934	0.851	0.861	0.861	0.761	0.833	0.801	0.853	0.843	0.8	0.802	0.838	0.863	0.238	0.786	0.234	0.24
1 day, 7:59:59	37	0.899	0.217	1.017	0.751	0.695	0.782	0.76	0.811	0.878	0.196	0.189	0.782	0.862	0.231	1.022	0.92	0.221	0.798	0.829	0.8	0.957	0.884	0.823	0.794	0.817	0.982	0.862	0.234	0.775	0.226	0.823	0.933	0.849	0.866	0.855	0.76	0.841	0.812	0.863	0.849	0.804	0.797	0.848	0.87	0.234	0.782	0.229	0.234
1 day, 8:30:00	36.9	0.915	0.218	1.018	0.759	0.697	0.78	0.763	0.813	0.893	0.199	0.192	0.786	0.861	0.231	1.015	0.917	0.221	0.802	0.829	0.8	0.956	0.884	0.83	0.799	0.823	0.984	0.866	0.238	0.779	0.23	0.835	0.936	0.852	0.875	0.859	0.762	0.851	0.811	0.87	0.847	0.808	0.807	0.86	0.88	0.234	0.788	0.23	0.236
1 day, 8:59:59	37.1	0.925	0.217	1.016	0.766	0.698	0.772	0.756	0.804	0.897	0.194	0.19	0.784	0.857	0.223	1.001	0.91	0.213	0.797	0.825	0.795	0.952	0.884	0.834	0.803	0.82	0.977	0.856	0.225	0.78	0.217	0.834	0.929	0.845	0.875	0.855	0.76	0.848	0.815	0.871	0.84	0.805	0.796	0.864	0.885	0.227	0.786	0.228	0.234
1 day, 9:29:59	37.1	0.937	0.219	1.017	0.781	0.707	0.775	0.759	0.808	0.907	0.194	0.19	0.785	0.862	0.23	1	0.917	0.22	0.803	0.831	0.799	0.951	0.884	0.841	0.814	0.834	0.993	0.868	0.233	0.784	0.225	0.847	0.935	0.848	0.88	0.854	0.767	0.86	0.822	0.883	0.847	0.81	0.807	0.879	0.896	0.229	0.788	0.23	0.243
1 day, 10:00:00	37	0.943	0.215	1.014	0.786	0.71	0.771	0.755	0.804	0.912	0.195	0.191	0.783	0.859	0.222	0.988	0.91	0.211	0.8	0.826	0.799	0.947	0.886	0.845	0.815	0.837	0.991	0.861	0.225	0.778	0.217	0.846	0.931	0.852	0.887	0.855	0.77	0.864	0.822	0.889	0.847	0.814	0.806	0.888	0.907	0.237	0.795	0.233	0.239
1 day, 10:30:00	37	0.956	0.219	1.015	0.799	0.719	0.774	0.754	0.802	0.917	0.19	0.185	0.78	0.865	0.229	0.988	0.91	0.214	0.802	0.829	0.801	0.943	0.885	0.845	0.818	0.85	1.002	0.868	0.23	0.784	0.219	0.852	0.93	0.853	0.884	0.852	0.767	0.877	0.834	0.9	0.852	0.821	0.811	0.896	0.914	0.23	0.795	0.225	0.234
1 day, 11:00:00	37	0.957	0.21	1.004	0.803	0.721	0.774	0.755	0.806	0.926	0.199	0.193	0.785	0.864	0.22	0.979	0.91	0.21	0.803	0.831	0.802	0.939	0.886	0.855	0.824	0.853	0.999	0.868	0.226	0.791	0.219	0.859	0.934	0.854	0.895	0.861	0.768	0.88	0.826	0.909	0.855	0.826	0.811	0.904	0.921	0.235	0.804	0.236	0.237
1 day, 11:29:59	37	0.969	0.215	1.008	0.822	0.732	0.777	0.759	0.809	0.926	0.19	0.185	0.784	0.87	0.228	0.978	0.914	0.218	0.808	0.835	0.805	0.937	0.884	0.855	0.83	0.864	1.006	0.87	0.234	0.799	0.225	0.869	0.934	0.854	0.895	0.856	0.776	0.891	0.836	0.92	0.861	0.832	0.82	0.912	0.926	0.23	0.802	0.223	0.232
1 day, 11:59:59	37	0.974	0.208	0.998	0.823	0.733	0.775	0.757	0.809	0.931	0.195	0.192	0.791	0.868	0.22	0.971	0.906	0.21	0.807	0.836	0.804	0.932	0.893	0.864	0.838	0.867	1.005	0.869	0.225	0.797	0.216	0.867	0.929	0.851	0.897	0.859	0.78	0.892	0.835	0.924	0.862	0.834	0.817	0.914	0.93	0.229	0.808	0.232	0.236
1 day, 12:29:59	37	0.986	0.22	1.004	0.843	0.744	0.78	0.762	0.814	0.938	0.196	0.188	0.787	0.878	0.233	0.975	0.914	0.217	0.813	0.842	0.813	0.935	0.891	0.865	0.844	0.879	1.017	0.88	0.236	0.805	0.226	0.882	0.937	0.858	0.902	0.862	0.785	0.903	0.851	0.941	0.869	0.846	0.831	0.929	0.945	0.233	0.811	0.226	0.236
1 day, 12:59:59	37	0.995	0.216	0.999	0.851	0.751	0.785	0.763	0.817	0.941	0.195	0.189	0.789	0.875	0.222	0.967	0.91	0.213	0.814	0.842	0.816	0.932	0.89	0.873	0.851	0.881	1.01	0.874	0.229	0.806	0.219	0.884	0.935	0.856	0.907	0.864	0.787	0.904	0.849	0.945	0.867	0.849	0.83	0.93	0.946	0.23	0.816	0.228	0.232
1 day, 13:30:00	37	1.015	0.222	1.002	0.865	0.763	0.789	0.768	0.824	0.946	0.203	0.197	0.8	0.885	0.232	0.975	0.916	0.222	0.819	0.849	0.823	0.935	0.895	0.882	0.86	0.898	1.021	0.881	0.235	0.815	0.228	0.893	0.939	0.863	0.913	0.87	0.795	0.919	0.864	0.959	0.876	0.857	0.839	0.942	0.956	0.236	0.826	0.235	0.238
1 day, 13:59:59	37	1.02	0.22	0.998	0.869	0.771	0.788	0.765	0.819	0.944	0.195	0.189	0.799	0.886	0.23	0.969	0.915	0.217	0.82	0.849	0.822	0.932	0.892	0.88	0.863	0.901	1.019	0.887	0.228	0.815	0.219	0.892	0.934	0.863	0.913	0.864	0.795	0.922	0.868	0.964	0.879	0.859	0.841	0.944	0.958	0.228	0.825	0.224	0.236
1 day, 14:29:59	37	1.014	0.211	0.991	0.874	0.772	0.785	0.763	0.817	0.943	0.192	0.188	0.8	0.883	0.221	0.966	0.912	0.21	0.82	0.849	0.823	0.934	0.89	0.885	0.864	0.902	1.016	0.883	0.226	0.82	0.218	0.9	0.936	0.867	0.92	0.868	0.801	0.923	0.874	0.971	0.883	0.866	0.845	0.949	0.961	0.23	0.834	0.231	0.238
1 day, 15:00:00	37	1.02	0.208	0.986	0.88	0.782	0.783	0.766	0.822	0.946	0.193	0.19	0.809	0.882	0.217	0.963	0.911	0.211	0.82	0.853	0.826	0.935	0.889	0.89	0.874	0.906	1.015	0.884	0.226	0.827	0.217	0.905	0.936	0.864	0.921	0.867	0.804	0.924	0.879	0.979	0.885	0.876	0.854	0.957	0.97	0.23	0.834	0.224	0.234
1 day, 15:29:59	37	1.037	0.219	0.994	0.897	0.798	0.794	0.774	0.827	0.951	0.195	0.191	0.809	0.892	0.227	0.969	0.916	0.216	0.831	0.857	0.834	0.939	0.892	0.897	0.878	0.919	1.021	0.892	0.231	0.833	0.222	0.915	0.939	0.864	0.929	0.871	0.804	0.934	0.892	0.989	0.892	0.884	0.861	0.965	0.974	0.231	0.841	0.23	0.237
1 day, 16:00:00	37	1.031	0.21	0.986	0.897	0.804	0.793	0.77	0.824	0.945	0.186	0.18	0.804	0.89	0.225	0.969	0.918	0.217	0.833	0.859	0.837	0.936	0.886	0.894	0.878	0.921	1.025	0.893	0.227	0.835	0.224	0.919	0.94	0.866	0.928	0.867	0.806	0.938	0.899	0.997	0.893	0.89	0.869	0.974	0.983	0.233	0.848	0.227	0.235
1 day, 16:30:00	37	1.041	0.218	0.993	0.91	0.815	0.802	0.78	0.836	0.955	0.194	0.184	0.811	0.895	0.226	0.972	0.923	0.216	0.834	0.863	0.844	0.94	0.888	0.9	0.883	0.927	1.02	0.896	0.226	0.843	0.22	0.922	0.935	0.864	0.931	0.865	0.806	0.941	0.902	1.003	0.899	0.902	0.873	0.974	0.983	0.227	0.846	0.22	0.226
1 day, 16:59:59	37	1.043	0.214	0.989	0.911	0.821	0.801	0.777	0.832	0.952	0.189	0.182	0.814	0.9	0.224	0.975	0.921	0.215	0.84	0.866	0.849	0.945	0.889	0.903	0.897	0.936	1.028	0.898	0.228	0.847	0.221	0.928	0.943	0.873	0.941	0.868	0.817	0.946	0.907	1.013	0.9	0.904	0.883	0.981	0.989	0.232	0.856	0.228	0.231
1 day, 17:29:59	37	1.044	0.214	0.992	0.918	0.833	0.803	0.779	0.834	0.953	0.196	0.19	0.825	0.902	0.226	0.976	0.927	0.214	0.844	0.871	0.856	0.947	0.895	0.914	0.906	0.946	1.03	0.907	0.23	0.853	0.223	0.937	0.946	0.879	0.952	0.88	0.826	0.951	0.909	1.02	0.907	0.913	0.891	0.989	0.996	0.237	0.867	0.24	0.243
1 day, 17:59:59	37	1.05	0.215	0.996	0.931	0.842	0.809	0.786	0.839	0.957	0.192	0.188	0.828	0.906	0.224	0.976	0.928	0.214	0.849	0.873	0.857	0.948	0.89	0.912	0.914	0.945	1.029	0.908	0.228	0.857	0.219	0.938	0.94	0.871	0.946	0.87	0.829	0.949	0.912	1.022	0.913	0.919	0.896	0.989	0.996	0.227	0.863	0.228	0.239
1 day, 18:30:00	37	1.052	0.217	0.996	0.932	0.851	0.81	0.788	0.84	0.958	0.194	0.189	0.831	0.91	0.226	0.984	0.939	0.22	0.855	0.88	0.866	0.955	0.894	0.917	0.911	0.958	1.034	0.916	0.235	0.868	0.225	0.95	0.945	0.877	0.954	0.872	0.831	0.957	0.919	1.036	0.919	0.929	0.909	1.002	1.004	0.231	0.871	0.225	0.234
1 day, 18:59:59	37	1.054	0.216	1	0.941	0.86	0.815	0.788	0.84	0.958	0.195	0.189	0.837	0.909	0.222	0.987	0.938	0.214	0.857	0.881	0.865	0.956	0.895	0.925	0.921	0.961	1.028	0.916	0.228	0.87	0.218	0.952	0.943	0.877	0.96	0.877	0.837	0.957	0.921	1.036	0.918	0.929	0.91	1.002	1.007	0.23	0.877	0.23	0.235
1 day, 19:30:00	37	1.044	0.212	1.002	0.939	0.861	0.81	0.787	0.837	0.957	0.188	0.182	0.834	0.91	0.218	0.982	0.938	0.208	0.858	0.884	0.868	0.958	0.892	0.92	0.919	0.964	1.03	0.916	0.221	0.874	0.22	0.958	0.947	0.882	0.961	0.873	0.84	0.954	0.925	1.039	0.921	0.937	0.922	1.008	1.011	0.23	0.881	0.23	0.231
1 day, 19:59:59	37	1.05	0.21	1.007	0.949	0.872	0.822	0.798	0.845	0.962	0.194	0.186	0.84	0.911	0.219	0.987	0.947	0.212	0.866	0.889	0.875	0.962	0.897	0.924	0.928	0.965	1.035	0.924	0.227	0.878	0.217	0.959	0.948	0.883	0.967	0.873	0.843	0.962	0.934	1.049	0.929	0.943	0.928	1.012	1.014	0.227	0.885	0.225	0.23
1 day, 20:30:00	37	1.056	0.213	1.009	0.954	0.885	0.829	0.804	0.847	0.962	0.19	0.184	0.841	0.919	0.223	0.991	0.952	0.212	0.873	0.896	0.883	0.969	0.898	0.929	0.927	0.97	1.039	0.927	0.227	0.886	0.218	0.964	0.949	0.886	0.97	0.875	0.853	0.963	0.936	1.049	0.931	0.948	0.933	1.015	1.014	0.226	0.89	0.226	0.231
1 day, 21:00:00	37	1.052	0.209	1.016	0.957	0.892	0.831	0.813	0.851	0.973	0.201	0.194	0.848	0.92	0.221	0.994	0.957	0.213	0.884	0.904	0.891	0.977	0.909	0.938	0.932	0.972	1.037	0.932	0.227	0.896	0.228	0.977	0.958	0.894	0.988	0.883	0.857	0.966	0.943	1.06	0.94	0.957	0.949	1.032	1.029	0.241	0.905	0.236	0.239
1 day, 21:29:59	37	1.061	0.211	1.019	0.96	0.896	0.839	0.815	0.847	0.968	0.194	0.189	0.851	0.928	0.221	0.994	0.959	0.211	0.881	0.903	0.893	0.976	0.909	0.938	0.937	0.981	1.04	0.937	0.222	0.894	0.214	0.969	0.953	0.891	0.984	0.878	0.86	0.975	0.944	1.059	0.937	0.955	0.946	1.025	1.023	0.23	0.9	0.226	0.233
1 day, 22:00:00	37	1.054	0.208	1.023	0.961	0.9	0.843	0.82	0.847	0.965	0.191	0.185	0.853	0.926	0.221	1	0.967	0.21	0.887	0.903	0.892	0.971	0.902	0.935	0.937	0.982	1.045	0.942	0.228	0.904	0.218	0.973	0.953	0.888	0.985	0.878	0.861	0.975	0.948	1.068	0.947	0.963	0.956	1.034	1.025	0.227	0.904	0.226	0.234
1 day, 22:29:59	37	1.064	0.215	1.027	0.966	0.908	0.851	0.834	0.856	0.973	0.191	0.184	0.853	0.933	0.222	1	0.971	0.211	0.892	0.911	0.9	0.979	0.909	0.938	0.937	0.977	1.039	0.941	0.224	0.906	0.219	0.98	0.961	0.894	0.99	0.881	0.866	0.968	0.945	1.065	0.947	0.963	0.96	1.04	1.031	0.23	0.912	0.224	0.229
1 day, 22:59:59	37.1	1.062	0.215	1.031	0.965	0.911	0.852	0.845	0.857	0.974	0.191	0.183	0.857	0.942	0.228	1.004	0.974	0.209	0.895	0.913	0.902	0.978	0.911	0.945	0.95	0.993	1.055	0.95	0.226	0.91	0.217	0.978	0.957	0.892	0.993	0.884	0.875	0.987	0.959	1.078	0.955	0.973	0.971	1.043	1.033	0.225	0.919	0.231	0.236
1 day, 23:30:00	37.1	1.057	0.208	1.03	0.962	0.907	0.856	0.852	0.859	0.973	0.184	0.178	0.856	0.938	0.22	1.003	0.975	0.21	0.9	0.922	0.909	0.98	0.911	0.943	0.94	0.988	1.047	0.953	0.227	0.915	0.218	0.984	0.964	0.899	0.997	0.881	0.872	0.974	0.956	1.075	0.956	0.975	0.975	1.05	1.036	0.23	0.925	0.232	0.235
2 days, 0:00:00	37.1	1.066	0.211	1.03	0.964	0.914	0.865	0.862	0.861	0.975	0.192	0.184	0.863	0.938	0.221	1.004	0.979	0.208	0.903	0.92	0.91	0.981	0.916	0.946	0.947	0.987	1.048	0.953	0.221	0.916	0.212	0.98	0.962	0.899	0.995	0.878	0.878	0.97	0.954	1.072	0.954	0.971	0.973	1.048	1.034	0.224	0.92	0.219	0.231
		1.057	0.208	1.029	0.963	0.918	0.866	0.872	0.869	0.976	0.187	0.179	0.862	0.941	0.221	1.006	0.981	0.209	0.905	0.923	0.911	0.978	0.915	0.946	0.949	0.987	1.049	0.959	0.226	0.923	0.216	0.984	0.964	0.899	0.999	0.881	0.885	0.976	0.959	1.08	0.962	0.979	0.98	1.053	1.038	0.224	0.928	0.224	0.231
		1.064	0.214	1.032	0.968	0.924	0.881	0.881	0.876	0.979	0.191	0.185	0.87	0.951	0.223	1.007	0.985	0.211	0.911	0.93	0.919	0.983	0.92	0.951	0.951	0.994	1.054	0.962	0.227	0.927	0.218	0.988	0.97	0.904	1.001	0.882	0.893	0.983	0.965	1.083	0.965	0.982	0.988	1.056	1.041	0.227	0.931	0.225	0.232
		1.063	0.213	1.031	0.964	0.922	0.884	0.889	0.882	0.98	0.187	0.181	0.869	0.949	0.223	1.008	0.987	0.209	0.915	0.932	0.921	0.982	0.923	0.953	0.952	0.993	1.06	0.968	0.229	0.93	0.217	0.988	0.968	0.905	1.001	0.886	0.891	0.986	0.971	1.087	0.968	0.985	0.99	1.057	1.041	0.226	0.937	0.226	0.231
[truncated: 48 more columns]

## Sheet: 5. Curate data
00:00:00	37	0.148	0.146	0.149	0.152	0.145	0.148	0.141	0.148	0.144	0.152	0.146	0.144	0.149	0.152	0.142	0.154	0.15	0.153	0.15	0.155	0.248	0.186	0.167	0.145	0.148	0.151	0.151	0.15	0.177	0.244	0.291	0.293	0.288	0.229	0.147	0.148	0.154	0.158	0.174	0.259	0.279	0.301	0.318	0.295	0.287	0.263	0.156	0.155
00:30:00	37	0.239	0.232	0.23	0.213	0.202	0.208	0.196	0.193	0.18	0.181	0.178	0.184	0.248	0.242	0.227	0.227	0.222	0.223	0.219	0.208	0.212	0.198	0.205	0.196	0.255	0.244	0.244	0.231	0.223	0.218	0.211	0.207	0.186	0.19	0.194	0.196	0.262	0.259	0.244	0.242	0.23	0.221	0.227	0.213	0.206	0.202	0.201	0.228
00:59:59	37	0.242	0.237	0.238	0.225	0.211	0.214	0.205	0.203	0.199	0.206	0.199	0.198	0.255	0.251	0.238	0.239	0.234	0.236	0.234	0.232	0.242	0.228	0.235	0.221	0.266	0.254	0.257	0.243	0.238	0.235	0.235	0.24	0.225	0.231	0.233	0.229	0.273	0.269	0.262	0.261	0.254	0.248	0.255	0.251	0.242	0.24	0.241	0.253
01:29:59	37	0.248	0.244	0.242	0.229	0.213	0.216	0.208	0.205	0.199	0.207	0.205	0.203	0.265	0.257	0.243	0.243	0.233	0.239	0.237	0.233	0.241	0.232	0.239	0.225	0.28	0.264	0.263	0.247	0.241	0.239	0.236	0.24	0.227	0.235	0.237	0.229	0.29	0.281	0.274	0.267	0.254	0.25	0.257	0.249	0.248	0.248	0.247	0.257
01:59:59	37	0.248	0.245	0.242	0.225	0.209	0.213	0.205	0.2	0.196	0.205	0.202	0.197	0.264	0.26	0.246	0.246	0.234	0.238	0.236	0.231	0.237	0.226	0.235	0.222	0.278	0.264	0.265	0.251	0.244	0.24	0.237	0.239	0.222	0.23	0.236	0.229	0.284	0.277	0.27	0.267	0.258	0.251	0.256	0.248	0.247	0.243	0.245	0.258
02:29:59	37	0.238	0.238	0.238	0.221	0.206	0.208	0.199	0.196	0.194	0.204	0.199	0.201	0.249	0.249	0.239	0.239	0.231	0.233	0.229	0.224	0.235	0.224	0.229	0.221	0.261	0.252	0.256	0.241	0.239	0.237	0.234	0.238	0.222	0.227	0.231	0.226	0.276	0.271	0.266	0.259	0.253	0.251	0.257	0.252	0.25	0.244	0.241	0.251
02:59:59	37	0.243	0.241	0.239	0.226	0.21	0.216	0.207	0.203	0.198	0.203	0.198	0.2	0.259	0.259	0.244	0.243	0.234	0.237	0.235	0.233	0.242	0.227	0.23	0.218	0.271	0.263	0.265	0.247	0.243	0.241	0.239	0.242	0.226	0.231	0.237	0.227	0.28	0.276	0.27	0.265	0.259	0.256	0.261	0.257	0.255	0.249	0.244	0.257
03:30:00	37	0.236	0.239	0.236	0.222	0.208	0.213	0.204	0.195	0.188	0.195	0.193	0.192	0.254	0.255	0.24	0.242	0.237	0.239	0.234	0.227	0.233	0.217	0.223	0.212	0.268	0.259	0.261	0.249	0.246	0.242	0.238	0.237	0.221	0.225	0.228	0.222	0.273	0.272	0.263	0.259	0.254	0.252	0.259	0.249	0.246	0.241	0.241	0.25
04:00:00	37	0.247	0.246	0.244	0.232	0.218	0.222	0.214	0.209	0.207	0.22	0.214	0.211	0.263	0.262	0.249	0.25	0.238	0.242	0.239	0.24	0.251	0.243	0.248	0.238	0.277	0.266	0.269	0.257	0.251	0.248	0.247	0.252	0.238	0.248	0.256	0.246	0.279	0.28	0.276	0.273	0.265	0.265	0.274	0.268	0.269	0.27	0.269	0.275
04:30:00	37	0.238	0.234	0.231	0.217	0.201	0.205	0.198	0.195	0.188	0.196	0.192	0.197	0.256	0.251	0.237	0.236	0.224	0.231	0.226	0.223	0.232	0.218	0.224	0.217	0.27	0.255	0.258	0.241	0.236	0.233	0.231	0.234	0.218	0.222	0.227	0.219	0.278	0.273	0.264	0.258	0.251	0.248	0.254	0.246	0.244	0.238	0.235	0.245
05:00:00	37	0.244	0.24	0.235	0.222	0.205	0.209	0.201	0.195	0.192	0.199	0.195	0.193	0.256	0.252	0.237	0.239	0.231	0.234	0.231	0.227	0.232	0.222	0.227	0.218	0.27	0.257	0.258	0.244	0.241	0.238	0.238	0.24	0.222	0.229	0.235	0.226	0.276	0.271	0.265	0.261	0.255	0.255	0.261	0.254	0.252	0.246	0.245	0.253
05:29:59	37.1	0.246	0.241	0.239	0.224	0.209	0.216	0.209	0.202	0.197	0.206	0.201	0.203	0.258	0.255	0.241	0.242	0.233	0.237	0.233	0.229	0.236	0.227	0.23	0.222	0.269	0.259	0.259	0.245	0.242	0.236	0.234	0.236	0.222	0.231	0.233	0.225	0.277	0.273	0.266	0.263	0.255	0.252	0.255	0.248	0.25	0.247	0.244	0.251
05:59:59	37	0.244	0.239	0.238	0.227	0.21	0.217	0.208	0.202	0.196	0.201	0.193	0.193	0.258	0.256	0.243	0.244	0.235	0.238	0.233	0.231	0.232	0.219	0.221	0.212	0.272	0.261	0.263	0.252	0.248	0.24	0.235	0.234	0.22	0.223	0.226	0.218	0.276	0.274	0.268	0.267	0.259	0.255	0.256	0.248	0.244	0.239	0.235	0.243
06:30:00	37	0.243	0.239	0.238	0.222	0.204	0.209	0.204	0.197	0.191	0.197	0.192	0.197	0.256	0.25	0.237	0.236	0.228	0.235	0.233	0.23	0.231	0.217	0.222	0.219	0.268	0.255	0.26	0.247	0.242	0.238	0.235	0.236	0.221	0.22	0.227	0.224	0.273	0.271	0.265	0.263	0.256	0.253	0.254	0.247	0.245	0.236	0.234	0.247
07:00:00	37.1	0.241	0.236	0.235	0.223	0.203	0.206	0.198	0.194	0.188	0.195	0.192	0.196	0.254	0.247	0.236	0.239	0.229	0.232	0.228	0.226	0.228	0.214	0.217	0.215	0.265	0.249	0.251	0.24	0.236	0.231	0.228	0.233	0.22	0.222	0.228	0.222	0.266	0.26	0.256	0.255	0.248	0.245	0.247	0.243	0.242	0.24	0.239	0.248
07:29:59	37	0.253	0.249	0.247	0.232	0.213	0.221	0.213	0.205	0.199	0.203	0.197	0.2	0.262	0.262	0.249	0.249	0.239	0.243	0.238	0.234	0.237	0.223	0.224	0.219	0.27	0.261	0.265	0.252	0.248	0.242	0.237	0.239	0.227	0.229	0.232	0.225	0.272	0.269	0.265	0.266	0.257	0.253	0.252	0.248	0.248	0.244	0.242	0.251
07:59:59	37	0.251	0.244	0.241	0.228	0.211	0.221	0.212	0.205	0.197	0.201	0.194	0.2	0.267	0.259	0.246	0.247	0.238	0.243	0.237	0.233	0.234	0.22	0.221	0.219	0.279	0.266	0.267	0.254	0.25	0.243	0.239	0.24	0.227	0.225	0.228	0.223	0.283	0.275	0.269	0.271	0.262	0.257	0.257	0.25	0.248	0.243	0.24	0.249
08:30:00	37	0.249	0.242	0.242	0.229	0.213	0.223	0.214	0.21	0.2	0.205	0.197	0.193	0.264	0.259	0.245	0.246	0.238	0.245	0.24	0.235	0.237	0.224	0.223	0.215	0.276	0.267	0.265	0.251	0.246	0.242	0.238	0.242	0.227	0.224	0.226	0.217	0.28	0.275	0.27	0.27	0.26	0.256	0.256	0.248	0.246	0.24	0.232	0.239
09:00:00	37	0.235	0.234	0.231	0.217	0.202	0.205	0.2	0.194	0.188	0.195	0.191	0.194	0.249	0.247	0.235	0.233	0.223	0.229	0.227	0.224	0.227	0.216	0.218	0.216	0.261	0.261	0.256	0.238	0.235	0.23	0.227	0.238	0.225	0.222	0.231	0.223	0.268	0.268	0.26	0.266	0.251	0.249	0.249	0.243	0.243	0.243	0.239	0.25
09:30:00	37	0.231	0.224	0.221	0.212	0.199	0.207	0.206	0.199	0.194	0.204	0.199	0.198	0.248	0.238	0.224	0.226	0.22	0.229	0.232	0.226	0.231	0.229	0.224	0.213	0.257	0.257	0.249	0.234	0.233	0.228	0.229	0.247	0.231	0.226	0.237	0.216	0.258	0.256	0.252	0.271	0.25	0.254	0.254	0.248	0.246	0.245	0.239	0.24
09:59:59	37	0.246	0.239	0.234	0.221	0.204	0.214	0.213	0.198	0.188	0.191	0.189	0.204	0.26	0.249	0.236	0.237	0.228	0.242	0.243	0.227	0.226	0.224	0.216	0.217	0.263	0.273	0.257	0.242	0.246	0.232	0.227	0.259	0.233	0.221	0.245	0.221	0.263	0.26	0.26	0.298	0.252	0.253	0.244	0.24	0.239	0.25	0.24	0.247
10:29:59	37	0.244	0.238	0.239	0.225	0.205	0.219	0.231	0.206	0.194	0.2	0.192	0.207	0.275	0.256	0.244	0.24	0.23	0.254	0.266	0.238	0.231	0.245	0.217	0.212	0.272	0.298	0.268	0.244	0.258	0.237	0.232	0.292	0.253	0.226	0.258	0.217	0.277	0.271	0.267	0.334	0.263	0.275	0.255	0.25	0.248	0.263	0.235	0.24
11:00:00	37	0.251	0.242	0.24	0.225	0.206	0.238	0.268	0.223	0.196	0.198	0.189	0.22	0.3	0.259	0.247	0.246	0.233	0.279	0.317	0.254	0.231	0.268	0.216	0.212	0.274	0.328	0.284	0.248	0.281	0.236	0.233	0.325	0.28	0.221	0.289	0.217	0.279	0.275	0.27	0.371	0.274	0.299	0.252	0.246	0.245	0.284	0.232	0.235
11:29:59	37	0.237	0.231	0.233	0.221	0.206	0.264	0.316	0.253	0.202	0.212	0.206	0.264	0.328	0.239	0.233	0.24	0.226	0.309	0.407	0.273	0.232	0.323	0.235	0.229	0.261	0.359	0.291	0.24	0.317	0.232	0.229	0.372	0.33	0.229	0.362	0.237	0.266	0.26	0.254	0.409	0.288	0.337	0.247	0.243	0.243	0.331	0.246	0.252
12:00:00	37	0.237	0.227	0.23	0.216	0.202	0.304	0.383	0.324	0.205	0.207	0.201	0.302	0.416	0.241	0.237	0.251	0.226	0.36	0.531	0.307	0.239	0.381	0.231	0.224	0.264	0.431	0.329	0.239	0.376	0.234	0.233	0.488	0.426	0.232	0.439	0.245	0.271	0.266	0.258	0.465	0.328	0.409	0.251	0.249	0.249	0.389	0.244	0.249
12:30:00	37	0.234	0.224	0.242	0.216	0.199	0.364	0.46	0.444	0.203	0.203	0.202	0.368	0.542	0.239	0.247	0.281	0.222	0.42	0.59	0.345	0.228	0.45	0.234	0.232	0.261	0.595	0.384	0.238	0.437	0.234	0.232	0.631	0.574	0.227	0.566	0.273	0.265	0.261	0.257	0.514	0.373	0.483	0.249	0.247	0.242	0.442	0.241	0.252
13:00:00	37	0.248	0.236	0.29	0.235	0.208	0.449	0.534	0.537	0.222	0.201	0.195	0.449	0.614	0.249	0.283	0.359	0.229	0.489	0.619	0.421	0.238	0.57	0.237	0.239	0.281	0.675	0.471	0.242	0.486	0.233	0.235	0.764	0.642	0.228	0.65	0.308	0.28	0.276	0.266	0.599	0.434	0.562	0.25	0.252	0.243	0.503	0.237	0.244
13:29:59	37	0.247	0.231	0.344	0.243	0.203	0.523	0.556	0.589	0.253	0.198	0.191	0.524	0.649	0.244	0.327	0.475	0.226	0.527	0.641	0.5	0.249	0.675	0.251	0.255	0.288	0.727	0.549	0.242	0.528	0.233	0.247	0.817	0.684	0.228	0.695	0.35	0.286	0.287	0.27	0.659	0.511	0.599	0.249	0.265	0.241	0.549	0.233	0.24
13:59:59	37	0.252	0.228	0.415	0.271	0.202	0.576	0.593	0.602	0.298	0.199	0.197	0.579	0.684	0.24	0.401	0.629	0.219	0.563	0.687	0.56	0.286	0.704	0.291	0.309	0.32	0.744	0.62	0.235	0.564	0.228	0.267	0.828	0.711	0.244	0.722	0.42	0.3	0.31	0.281	0.697	0.549	0.629	0.248	0.296	0.242	0.605	0.243	0.25
14:29:59	37	0.273	0.235	0.527	0.333	0.215	0.625	0.628	0.646	0.366	0.201	0.198	0.624	0.741	0.246	0.508	0.728	0.23	0.585	0.718	0.615	0.342	0.739	0.353	0.351	0.369	0.777	0.679	0.245	0.612	0.235	0.315	0.863	0.739	0.272	0.749	0.475	0.342	0.363	0.323	0.732	0.598	0.653	0.252	0.35	0.242	0.638	0.238	0.25
14:59:59	37	0.308	0.229	0.626	0.397	0.236	0.651	0.651	0.67	0.425	0.202	0.194	0.642	0.758	0.242	0.62	0.761	0.227	0.621	0.732	0.649	0.427	0.766	0.424	0.436	0.436	0.811	0.744	0.24	0.645	0.235	0.36	0.885	0.766	0.32	0.768	0.525	0.401	0.417	0.381	0.751	0.639	0.669	0.255	0.419	0.246	0.658	0.236	0.242
15:30:00	37	0.375	0.232	0.716	0.462	0.265	0.664	0.668	0.689	0.466	0.201	0.195	0.665	0.776	0.245	0.744	0.805	0.224	0.648	0.745	0.674	0.541	0.805	0.513	0.518	0.507	0.839	0.784	0.241	0.659	0.232	0.432	0.893	0.786	0.383	0.79	0.59	0.48	0.505	0.436	0.763	0.666	0.683	0.262	0.487	0.242	0.675	0.235	0.244
16:00:00	37.1	0.441	0.228	0.784	0.511	0.311	0.682	0.681	0.71	0.508	0.202	0.194	0.676	0.788	0.24	0.821	0.835	0.226	0.669	0.766	0.697	0.667	0.832	0.57	0.581	0.557	0.847	0.8	0.243	0.684	0.235	0.502	0.912	0.808	0.482	0.807	0.615	0.544	0.573	0.514	0.779	0.685	0.702	0.286	0.559	0.246	0.699	0.24	0.243
16:30:00	37	0.495	0.226	0.836	0.557	0.374	0.692	0.688	0.724	0.544	0.194	0.191	0.691	0.799	0.238	0.88	0.852	0.224	0.685	0.773	0.713	0.746	0.843	0.63	0.634	0.61	0.863	0.812	0.242	0.683	0.23	0.552	0.924	0.825	0.574	0.817	0.638	0.601	0.641	0.574	0.785	0.7	0.712	0.317	0.617	0.246	0.709	0.241	0.246
16:59:59	37.1	0.552	0.238	0.874	0.599	0.453	0.72	0.708	0.742	0.582	0.2	0.193	0.701	0.813	0.248	0.933	0.879	0.233	0.712	0.79	0.728	0.802	0.859	0.682	0.666	0.645	0.875	0.826	0.25	0.708	0.243	0.613	0.934	0.829	0.634	0.82	0.652	0.652	0.69	0.618	0.801	0.718	0.729	0.354	0.676	0.247	0.717	0.239	0.244
17:29:59	37.1	0.587	0.229	0.892	0.629	0.509	0.726	0.709	0.752	0.607	0.199	0.193	0.716	0.817	0.243	0.959	0.891	0.228	0.723	0.797	0.736	0.839	0.866	0.709	0.691	0.665	0.876	0.827	0.244	0.715	0.237	0.656	0.938	0.835	0.704	0.829	0.666	0.686	0.713	0.658	0.808	0.726	0.733	0.421	0.694	0.246	0.732	0.238	0.243
18:00:00	37	0.615	0.225	0.905	0.651	0.568	0.735	0.713	0.766	0.636	0.207	0.199	0.716	0.817	0.238	0.973	0.899	0.226	0.73	0.795	0.751	0.87	0.868	0.741	0.713	0.68	0.877	0.836	0.246	0.721	0.237	0.682	0.937	0.835	0.75	0.832	0.672	0.705	0.74	0.683	0.809	0.732	0.736	0.472	0.721	0.242	0.734	0.237	0.247
18:29:59	37	0.647	0.227	0.907	0.662	0.605	0.736	0.711	0.767	0.646	0.204	0.2	0.729	0.82	0.239	0.985	0.904	0.226	0.738	0.796	0.749	0.882	0.869	0.767	0.73	0.702	0.882	0.833	0.24	0.718	0.233	0.695	0.936	0.832	0.795	0.838	0.685	0.712	0.749	0.701	0.806	0.732	0.737	0.529	0.736	0.243	0.739	0.239	0.248
18:59:59	37	0.672	0.231	0.916	0.68	0.638	0.738	0.715	0.77	0.654	0.199	0.192	0.723	0.824	0.244	0.988	0.908	0.225	0.74	0.798	0.752	0.893	0.869	0.769	0.734	0.715	0.891	0.84	0.247	0.723	0.237	0.719	0.941	0.838	0.824	0.839	0.688	0.731	0.776	0.721	0.814	0.741	0.745	0.582	0.746	0.251	0.742	0.249	0.251
19:30:00	37	0.69	0.227	0.915	0.678	0.657	0.733	0.713	0.767	0.658	0.198	0.193	0.725	0.824	0.237	0.984	0.907	0.22	0.74	0.796	0.749	0.898	0.868	0.766	0.74	0.717	0.894	0.837	0.236	0.719	0.229	0.726	0.938	0.835	0.829	0.837	0.687	0.733	0.777	0.725	0.809	0.74	0.744	0.616	0.745	0.242	0.739	0.235	0.239
20:00:00	37	0.708	0.237	0.919	0.683	0.678	0.738	0.718	0.775	0.674	0.205	0.2	0.737	0.838	0.251	0.991	0.917	0.229	0.748	0.803	0.757	0.903	0.876	0.776	0.748	0.725	0.903	0.845	0.246	0.726	0.234	0.731	0.942	0.84	0.832	0.844	0.694	0.74	0.781	0.722	0.814	0.743	0.747	0.654	0.743	0.242	0.743	0.239	0.245
20:29:59	37	0.704	0.229	0.915	0.683	0.689	0.74	0.72	0.774	0.676	0.201	0.191	0.73	0.833	0.241	0.99	0.916	0.228	0.754	0.806	0.757	0.9	0.871	0.766	0.74	0.721	0.905	0.846	0.246	0.728	0.234	0.731	0.943	0.841	0.823	0.841	0.692	0.738	0.785	0.733	0.816	0.745	0.749	0.679	0.75	0.245	0.744	0.232	0.238
20:59:59	37	0.699	0.221	0.91	0.676	0.691	0.739	0.722	0.777	0.681	0.199	0.194	0.735	0.833	0.235	0.988	0.915	0.223	0.75	0.805	0.758	0.898	0.877	0.778	0.747	0.72	0.907	0.839	0.232	0.723	0.224	0.734	0.943	0.844	0.829	0.851	0.699	0.734	0.776	0.726	0.813	0.743	0.748	0.708	0.752	0.242	0.75	0.242	0.242
21:30:00	37	0.705	0.225	0.91	0.677	0.686	0.742	0.724	0.779	0.682	0.195	0.191	0.74	0.838	0.233	0.983	0.912	0.214	0.751	0.806	0.757	0.899	0.876	0.776	0.751	0.722	0.91	0.842	0.231	0.729	0.225	0.734	0.942	0.845	0.823	0.852	0.708	0.736	0.774	0.734	0.817	0.75	0.756	0.717	0.751	0.238	0.752	0.24	0.254
21:59:59	37	0.705	0.225	0.913	0.675	0.686	0.751	0.733	0.786	0.698	0.204	0.197	0.746	0.839	0.235	0.991	0.921	0.227	0.764	0.817	0.77	0.912	0.883	0.779	0.751	0.724	0.916	0.846	0.238	0.737	0.231	0.739	0.95	0.851	0.828	0.854	0.706	0.74	0.777	0.738	0.824	0.756	0.761	0.719	0.758	0.243	0.755	0.243	0.249
22:29:59	37	0.702	0.22	0.911	0.67	0.679	0.745	0.726	0.783	0.696	0.192	0.19	0.742	0.837	0.232	0.989	0.924	0.22	0.759	0.814	0.768	0.909	0.878	0.771	0.745	0.724	0.922	0.849	0.235	0.737	0.227	0.739	0.951	0.851	0.825	0.851	0.706	0.741	0.776	0.741	0.826	0.758	0.764	0.729	0.758	0.238	0.755	0.235	0.24
23:00:00	37	0.717	0.228	0.915	0.669	0.677	0.747	0.728	0.787	0.706	0.196	0.192	0.749	0.846	0.236	0.99	0.925	0.222	0.762	0.814	0.769	0.911	0.886	0.777	0.752	0.727	0.928	0.85	0.235	0.739	0.229	0.74	0.951	0.855	0.827	0.857	0.714	0.742	0.777	0.741	0.826	0.758	0.765	0.731	0.758	0.241	0.76	0.237	0.244
23:29:59	37	0.716	0.223	0.912	0.666	0.676	0.752	0.734	0.793	0.713	0.197	0.192	0.75	0.846	0.234	0.99	0.925	0.218	0.766	0.818	0.773	0.91	0.885	0.772	0.75	0.725	0.93	0.848	0.23	0.742	0.223	0.74	0.951	0.854	0.825	0.858	0.712	0.742	0.772	0.74	0.826	0.761	0.767	0.733	0.76	0.237	0.761	0.235	0.242
23:59:59	37	0.712	0.213	0.906	0.66	0.671	0.755	0.741	0.798	0.725	0.201	0.196	0.751	0.847	0.227	0.986	0.921	0.212	0.768	0.819	0.778	0.913	0.89	0.777	0.749	0.728	0.938	0.852	0.231	0.745	0.225	0.745	0.958	0.86	0.826	0.863	0.719	0.749	0.774	0.746	0.832	0.766	0.773	0.736	0.762	0.24	0.766	0.239	0.241
1 day, 0:29:59	37	0.719	0.218	0.912	0.669	0.675	0.761	0.746	0.805	0.737	0.205	0.194	0.754	0.852	0.23	0.989	0.928	0.22	0.773	0.825	0.782	0.918	0.896	0.778	0.75	0.731	0.944	0.855	0.235	0.752	0.228	0.743	0.959	0.864	0.825	0.863	0.718	0.749	0.773	0.749	0.834	0.767	0.775	0.736	0.761	0.237	0.765	0.228	0.23
1 day, 0:59:59	37	0.721	0.221	0.912	0.668	0.671	0.765	0.747	0.804	0.74	0.204	0.198	0.762	0.851	0.229	0.98	0.927	0.218	0.774	0.827	0.785	0.912	0.896	0.777	0.755	0.73	0.947	0.855	0.234	0.753	0.228	0.747	0.961	0.865	0.823	0.868	0.73	0.748	0.768	0.749	0.835	0.77	0.78	0.738	0.764	0.24	0.77	0.243	0.249
1 day, 1:30:00	37	0.728	0.222	0.916	0.671	0.67	0.767	0.749	0.801	0.738	0.189	0.185	0.757	0.858	0.232	0.985	0.932	0.218	0.778	0.828	0.784	0.904	0.89	0.772	0.755	0.736	0.956	0.861	0.235	0.757	0.227	0.746	0.961	0.862	0.815	0.866	0.731	0.754	0.77	0.753	0.837	0.771	0.781	0.738	0.76	0.231	0.77	0.236	0.247
1 day, 2:00:00	37	0.731	0.215	0.915	0.67	0.663	0.767	0.751	0.806	0.752	0.191	0.183	0.759	0.857	0.227	0.978	0.932	0.214	0.778	0.83	0.787	0.903	0.894	0.769	0.75	0.739	0.962	0.862	0.228	0.759	0.223	0.745	0.962	0.865	0.814	0.866	0.73	0.754	0.764	0.757	0.84	0.775	0.786	0.74	0.765	0.238	0.774	0.233	0.238
1 day, 2:29:59	37	0.746	0.22	0.922	0.674	0.665	0.772	0.753	0.808	0.759	0.195	0.192	0.768	0.865	0.23	0.978	0.935	0.217	0.781	0.83	0.79	0.904	0.901	0.777	0.758	0.743	0.969	0.864	0.231	0.765	0.224	0.748	0.965	0.871	0.82	0.874	0.734	0.762	0.765	0.763	0.845	0.781	0.789	0.743	0.766	0.237	0.778	0.234	0.238
1 day, 3:00:00	37	0.754	0.223	0.929	0.679	0.669	0.781	0.765	0.819	0.773	0.202	0.195	0.776	0.87	0.236	0.988	0.941	0.224	0.791	0.84	0.8	0.906	0.904	0.779	0.765	0.749	0.976	0.872	0.243	0.773	0.235	0.754	0.974	0.875	0.82	0.877	0.745	0.766	0.771	0.775	0.853	0.791	0.8	0.754	0.778	0.242	0.782	0.241	0.249
1 day, 3:29:59	37	0.758	0.213	0.93	0.68	0.663	0.78	0.765	0.82	0.778	0.2	0.193	0.776	0.867	0.22	0.981	0.933	0.211	0.789	0.838	0.799	0.907	0.907	0.78	0.763	0.745	0.968	0.866	0.227	0.767	0.225	0.752	0.968	0.872	0.818	0.879	0.749	0.762	0.77	0.775	0.848	0.785	0.795	0.751	0.775	0.237	0.785	0.238	0.245
1 day, 4:00:00	37	0.77	0.218	0.938	0.684	0.663	0.782	0.764	0.818	0.78	0.194	0.191	0.781	0.869	0.226	0.99	0.933	0.212	0.786	0.833	0.799	0.906	0.905	0.78	0.767	0.753	0.971	0.869	0.227	0.769	0.217	0.752	0.963	0.869	0.819	0.881	0.75	0.769	0.766	0.783	0.85	0.786	0.792	0.753	0.781	0.229	0.783	0.232	0.241
1 day, 4:29:59	37	0.785	0.216	0.949	0.689	0.668	0.787	0.768	0.826	0.8	0.203	0.197	0.786	0.87	0.224	1	0.932	0.216	0.79	0.837	0.807	0.915	0.91	0.786	0.768	0.762	0.967	0.871	0.232	0.775	0.229	0.767	0.969	0.873	0.828	0.88	0.751	0.777	0.769	0.796	0.85	0.792	0.799	0.767	0.798	0.237	0.786	0.229	0.232
1 day, 4:59:59	37	0.799	0.214	0.96	0.693	0.67	0.785	0.764	0.822	0.804	0.194	0.185	0.784	0.868	0.227	1.01	0.929	0.21	0.786	0.829	0.801	0.916	0.9	0.783	0.766	0.768	0.971	0.872	0.229	0.773	0.22	0.769	0.958	0.861	0.826	0.875	0.753	0.786	0.774	0.807	0.852	0.791	0.793	0.772	0.806	0.232	0.783	0.231	0.237
1 day, 5:29:59	37	0.821	0.221	0.98	0.706	0.677	0.788	0.768	0.825	0.819	0.194	0.189	0.789	0.869	0.231	1.024	0.931	0.221	0.794	0.836	0.808	0.931	0.902	0.792	0.775	0.779	0.97	0.874	0.237	0.775	0.228	0.781	0.955	0.861	0.838	0.875	0.755	0.793	0.781	0.817	0.849	0.791	0.797	0.785	0.812	0.23	0.782	0.227	0.233
1 day, 5:59:59	37	0.839	0.224	0.993	0.713	0.683	0.789	0.769	0.827	0.833	0.198	0.192	0.79	0.867	0.234	1.031	0.926	0.218	0.793	0.833	0.808	0.94	0.898	0.797	0.776	0.784	0.97	0.868	0.233	0.775	0.226	0.79	0.951	0.857	0.84	0.869	0.758	0.801	0.784	0.827	0.848	0.794	0.79	0.796	0.825	0.23	0.782	0.229	0.234
1 day, 6:30:00	37	0.851	0.218	0.999	0.716	0.682	0.784	0.761	0.819	0.841	0.193	0.189	0.791	0.863	0.227	1.03	0.919	0.214	0.789	0.827	0.801	0.945	0.893	0.803	0.784	0.788	0.965	0.861	0.229	0.77	0.221	0.793	0.941	0.852	0.848	0.869	0.762	0.805	0.782	0.832	0.843	0.793	0.795	0.809	0.836	0.23	0.788	0.234	0.239
1 day, 7:00:00	37	0.865	0.22	1.01	0.727	0.686	0.783	0.761	0.819	0.857	0.193	0.185	0.784	0.858	0.228	1.029	0.92	0.219	0.792	0.83	0.804	0.954	0.89	0.809	0.782	0.796	0.967	0.864	0.232	0.773	0.223	0.806	0.938	0.852	0.853	0.861	0.76	0.815	0.79	0.844	0.843	0.794	0.795	0.825	0.849	0.231	0.781	0.227	0.233
1 day, 7:29:59	37	0.89	0.224	1.018	0.74	0.693	0.78	0.759	0.814	0.869	0.196	0.19	0.787	0.866	0.235	1.031	0.919	0.219	0.794	0.827	0.798	0.954	0.889	0.818	0.79	0.811	0.977	0.863	0.234	0.775	0.225	0.814	0.934	0.851	0.861	0.861	0.761	0.833	0.801	0.853	0.843	0.8	0.802	0.838	0.863	0.238	0.786	0.234	0.24
1 day, 7:59:59	37	0.899	0.217	1.017	0.751	0.695	0.782	0.76	0.811	0.878	0.196	0.189	0.782	0.862	0.231	1.022	0.92	0.221	0.798	0.829	0.8	0.957	0.884	0.823	0.794	0.817	0.982	0.862	0.234	0.775	0.226	0.823	0.933	0.849	0.866	0.855	0.76	0.841	0.812	0.863	0.849	0.804	0.797	0.848	0.87	0.234	0.782	0.229	0.234
1 day, 8:30:00	36.9	0.915	0.218	1.018	0.759	0.697	0.78	0.763	0.813	0.893	0.199	0.192	0.786	0.861	0.231	1.015	0.917	0.221	0.802	0.829	0.8	0.956	0.884	0.83	0.799	0.823	0.984	0.866	0.238	0.779	0.23	0.835	0.936	0.852	0.875	0.859	0.762	0.851	0.811	0.87	0.847	0.808	0.807	0.86	0.88	0.234	0.788	0.23	0.236
1 day, 8:59:59	37.1	0.925	0.217	1.016	0.766	0.698	0.772	0.756	0.804	0.897	0.194	0.19	0.784	0.857	0.223	1.001	0.91	0.213	0.797	0.825	0.795	0.952	0.884	0.834	0.803	0.82	0.977	0.856	0.225	0.78	0.217	0.834	0.929	0.845	0.875	0.855	0.76	0.848	0.815	0.871	0.84	0.805	0.796	0.864	0.885	0.227	0.786	0.228	0.234
1 day, 9:29:59	37.1	0.937	0.219	1.017	0.781	0.707	0.775	0.759	0.808	0.907	0.194	0.19	0.785	0.862	0.23	1	0.917	0.22	0.803	0.831	0.799	0.951	0.884	0.841	0.814	0.834	0.993	0.868	0.233	0.784	0.225	0.847	0.935	0.848	0.88	0.854	0.767	0.86	0.822	0.883	0.847	0.81	0.807	0.879	0.896	0.229	0.788	0.23	0.243
1 day, 10:00:00	37	0.943	0.215	1.014	0.786	0.71	0.771	0.755	0.804	0.912	0.195	0.191	0.783	0.859	0.222	0.988	0.91	0.211	0.8	0.826	0.799	0.947	0.886	0.845	0.815	0.837	0.991	0.861	0.225	0.778	0.217	0.846	0.931	0.852	0.887	0.855	0.77	0.864	0.822	0.889	0.847	0.814	0.806	0.888	0.907	0.237	0.795	0.233	0.239
1 day, 10:30:00	37	0.956	0.219	1.015	0.799	0.719	0.774	0.754	0.802	0.917	0.19	0.185	0.78	0.865	0.229	0.988	0.91	0.214	0.802	0.829	0.801	0.943	0.885	0.845	0.818	0.85	1.002	0.868	0.23	0.784	0.219	0.852	0.93	0.853	0.884	0.852	0.767	0.877	0.834	0.9	0.852	0.821	0.811	0.896	0.914	0.23	0.795	0.225	0.234
1 day, 11:00:00	37	0.957	0.21	1.004	0.803	0.721	0.774	0.755	0.806	0.926	0.199	0.193	0.785	0.864	0.22	0.979	0.91	0.21	0.803	0.831	0.802	0.939	0.886	0.855	0.824	0.853	0.999	0.868	0.226	0.791	0.219	0.859	0.934	0.854	0.895	0.861	0.768	0.88	0.826	0.909	0.855	0.826	0.811	0.904	0.921	0.235	0.804	0.236	0.237
1 day, 11:29:59	37	0.969	0.215	1.008	0.822	0.732	0.777	0.759	0.809	0.926	0.19	0.185	0.784	0.87	0.228	0.978	0.914	0.218	0.808	0.835	0.805	0.937	0.884	0.855	0.83	0.864	1.006	0.87	0.234	0.799	0.225	0.869	0.934	0.854	0.895	0.856	0.776	0.891	0.836	0.92	0.861	0.832	0.82	0.912	0.926	0.23	0.802	0.223	0.232
1 day, 11:59:59	37	0.974	0.208	0.998	0.823	0.733	0.775	0.757	0.809	0.931	0.195	0.192	0.791	0.868	0.22	0.971	0.906	0.21	0.807	0.836	0.804	0.932	0.893	0.864	0.838	0.867	1.005	0.869	0.225	0.797	0.216	0.867	0.929	0.851	0.897	0.859	0.78	0.892	0.835	0.924	0.862	0.834	0.817	0.914	0.93	0.229	0.808	0.232	0.236
1 day, 12:29:59	37	0.986	0.22	1.004	0.843	0.744	0.78	0.762	0.814	0.938	0.196	0.188	0.787	0.878	0.233	0.975	0.914	0.217	0.813	0.842	0.813	0.935	0.891	0.865	0.844	0.879	1.017	0.88	0.236	0.805	0.226	0.882	0.937	0.858	0.902	0.862	0.785	0.903	0.851	0.941	0.869	0.846	0.831	0.929	0.945	0.233	0.811	0.226	0.236
1 day, 12:59:59	37	0.995	0.216	0.999	0.851	0.751	0.785	0.763	0.817	0.941	0.195	0.189	0.789	0.875	0.222	0.967	0.91	0.213	0.814	0.842	0.816	0.932	0.89	0.873	0.851	0.881	1.01	0.874	0.229	0.806	0.219	0.884	0.935	0.856	0.907	0.864	0.787	0.904	0.849	0.945	0.867	0.849	0.83	0.93	0.946	0.23	0.816	0.228	0.232
1 day, 13:30:00	37	1.015	0.222	1.002	0.865	0.763	0.789	0.768	0.824	0.946	0.203	0.197	0.8	0.885	0.232	0.975	0.916	0.222	0.819	0.849	0.823	0.935	0.895	0.882	0.86	0.898	1.021	0.881	0.235	0.815	0.228	0.893	0.939	0.863	0.913	0.87	0.795	0.919	0.864	0.959	0.876	0.857	0.839	0.942	0.956	0.236	0.826	0.235	0.238
1 day, 13:59:59	37	1.02	0.22	0.998	0.869	0.771	0.788	0.765	0.819	0.944	0.195	0.189	0.799	0.886	0.23	0.969	0.915	0.217	0.82	0.849	0.822	0.932	0.892	0.88	0.863	0.901	1.019	0.887	0.228	0.815	0.219	0.892	0.934	0.863	0.913	0.864	0.795	0.922	0.868	0.964	0.879	0.859	0.841	0.944	0.958	0.228	0.825	0.224	0.236
1 day, 14:29:59	37	1.014	0.211	0.991	0.874	0.772	0.785	0.763	0.817	0.943	0.192	0.188	0.8	0.883	0.221	0.966	0.912	0.21	0.82	0.849	0.823	0.934	0.89	0.885	0.864	0.902	1.016	0.883	0.226	0.82	0.218	0.9	0.936	0.867	0.92	0.868	0.801	0.923	0.874	0.971	0.883	0.866	0.845	0.949	0.961	0.23	0.834	0.231	0.238
1 day, 15:00:00	37	1.02	0.208	0.986	0.88	0.782	0.783	0.766	0.822	0.946	0.193	0.19	0.809	0.882	0.217	0.963	0.911	0.211	0.82	0.853	0.826	0.935	0.889	0.89	0.874	0.906	1.015	0.884	0.226	0.827	0.217	0.905	0.936	0.864	0.921	0.867	0.804	0.924	0.879	0.979	0.885	0.876	0.854	0.957	0.97	0.23	0.834	0.224	0.234
1 day, 15:29:59	37	1.037	0.219	0.994	0.897	0.798	0.794	0.774	0.827	0.951	0.195	0.191	0.809	0.892	0.227	0.969	0.916	0.216	0.831	0.857	0.834	0.939	0.892	0.897	0.878	0.919	1.021	0.892	0.231	0.833	0.222	0.915	0.939	0.864	0.929	0.871	0.804	0.934	0.892	0.989	0.892	0.884	0.861	0.965	0.974	0.231	0.841	0.23	0.237
1 day, 16:00:00	37	1.031	0.21	0.986	0.897	0.804	0.793	0.77	0.824	0.945	0.186	0.18	0.804	0.89	0.225	0.969	0.918	0.217	0.833	0.859	0.837	0.936	0.886	0.894	0.878	0.921	1.025	0.893	0.227	0.835	0.224	0.919	0.94	0.866	0.928	0.867	0.806	0.938	0.899	0.997	0.893	0.89	0.869	0.974	0.983	0.233	0.848	0.227	0.235
1 day, 16:30:00	37	1.041	0.218	0.993	0.91	0.815	0.802	0.78	0.836	0.955	0.194	0.184	0.811	0.895	0.226	0.972	0.923	0.216	0.834	0.863	0.844	0.94	0.888	0.9	0.883	0.927	1.02	0.896	0.226	0.843	0.22	0.922	0.935	0.864	0.931	0.865	0.806	0.941	0.902	1.003	0.899	0.902	0.873	0.974	0.983	0.227	0.846	0.22	0.226
1 day, 16:59:59	37	1.043	0.214	0.989	0.911	0.821	0.801	0.777	0.832	0.952	0.189	0.182	0.814	0.9	0.224	0.975	0.921	0.215	0.84	0.866	0.849	0.945	0.889	0.903	0.897	0.936	1.028	0.898	0.228	0.847	0.221	0.928	0.943	0.873	0.941	0.868	0.817	0.946	0.907	1.013	0.9	0.904	0.883	0.981	0.989	0.232	0.856	0.228	0.231
1 day, 17:29:59	37	1.044	0.214	0.992	0.918	0.833	0.803	0.779	0.834	0.953	0.196	0.19	0.825	0.902	0.226	0.976	0.927	0.214	0.844	0.871	0.856	0.947	0.895	0.914	0.906	0.946	1.03	0.907	0.23	0.853	0.223	0.937	0.946	0.879	0.952	0.88	0.826	0.951	0.909	1.02	0.907	0.913	0.891	0.989	0.996	0.237	0.867	0.24	0.243
1 day, 17:59:59	37	1.05	0.215	0.996	0.931	0.842	0.809	0.786	0.839	0.957	0.192	0.188	0.828	0.906	0.224	0.976	0.928	0.214	0.849	0.873	0.857	0.948	0.89	0.912	0.914	0.945	1.029	0.908	0.228	0.857	0.219	0.938	0.94	0.871	0.946	0.87	0.829	0.949	0.912	1.022	0.913	0.919	0.896	0.989	0.996	0.227	0.863	0.228	0.239
1 day, 18:30:00	37	1.052	0.217	0.996	0.932	0.851	0.81	0.788	0.84	0.958	0.194	0.189	0.831	0.91	0.226	0.984	0.939	0.22	0.855	0.88	0.866	0.955	0.894	0.917	0.911	0.958	1.034	0.916	0.235	0.868	0.225	0.95	0.945	0.877	0.954	0.872	0.831	0.957	0.919	1.036	0.919	0.929	0.909	1.002	1.004	0.231	0.871	0.225	0.234
1 day, 18:59:59	37	1.054	0.216	1	0.941	0.86	0.815	0.788	0.84	0.958	0.195	0.189	0.837	0.909	0.222	0.987	0.938	0.214	0.857	0.881	0.865	0.956	0.895	0.925	0.921	0.961	1.028	0.916	0.228	0.87	0.218	0.952	0.943	0.877	0.96	0.877	0.837	0.957	0.921	1.036	0.918	0.929	0.91	1.002	1.007	0.23	0.877	0.23	0.235
1 day, 19:30:00	37	1.044	0.212	1.002	0.939	0.861	0.81	0.787	0.837	0.957	0.188	0.182	0.834	0.91	0.218	0.982	0.938	0.208	0.858	0.884	0.868	0.958	0.892	0.92	0.919	0.964	1.03	0.916	0.221	0.874	0.22	0.958	0.947	0.882	0.961	0.873	0.84	0.954	0.925	1.039	0.921	0.937	0.922	1.008	1.011	0.23	0.881	0.23	0.231
1 day, 19:59:59	37	1.05	0.21	1.007	0.949	0.872	0.822	0.798	0.845	0.962	0.194	0.186	0.84	0.911	0.219	0.987	0.947	0.212	0.866	0.889	0.875	0.962	0.897	0.924	0.928	0.965	1.035	0.924	0.227	0.878	0.217	0.959	0.948	0.883	0.967	0.873	0.843	0.962	0.934	1.049	0.929	0.943	0.928	1.012	1.014	0.227	0.885	0.225	0.23
1 day, 20:30:00	37	1.056	0.213	1.009	0.954	0.885	0.829	0.804	0.847	0.962	0.19	0.184	0.841	0.919	0.223	0.991	0.952	0.212	0.873	0.896	0.883	0.969	0.898	0.929	0.927	0.97	1.039	0.927	0.227	0.886	0.218	0.964	0.949	0.886	0.97	0.875	0.853	0.963	0.936	1.049	0.931	0.948	0.933	1.015	1.014	0.226	0.89	0.226	0.231
1 day, 21:00:00	37	1.052	0.209	1.016	0.957	0.892	0.831	0.813	0.851	0.973	0.201	0.194	0.848	0.92	0.221	0.994	0.957	0.213	0.884	0.904	0.891	0.977	0.909	0.938	0.932	0.972	1.037	0.932	0.227	0.896	0.228	0.977	0.958	0.894	0.988	0.883	0.857	0.966	0.943	1.06	0.94	0.957	0.949	1.032	1.029	0.241	0.905	0.236	0.239
1 day, 21:29:59	37	1.061	0.211	1.019	0.96	0.896	0.839	0.815	0.847	0.968	0.194	0.189	0.851	0.928	0.221	0.994	0.959	0.211	0.881	0.903	0.893	0.976	0.909	0.938	0.937	0.981	1.04	0.937	0.222	0.894	0.214	0.969	0.953	0.891	0.984	0.878	0.86	0.975	0.944	1.059	0.937	0.955	0.946	1.025	1.023	0.23	0.9	0.226	0.233
1 day, 22:00:00	37	1.054	0.208	1.023	0.961	0.9	0.843	0.82	0.847	0.965	0.191	0.185	0.853	0.926	0.221	1	0.967	0.21	0.887	0.903	0.892	0.971	0.902	0.935	0.937	0.982	1.045	0.942	0.228	0.904	0.218	0.973	0.953	0.888	0.985	0.878	0.861	0.975	0.948	1.068	0.947	0.963	0.956	1.034	1.025	0.227	0.904	0.226	0.234
1 day, 22:29:59	37	1.064	0.215	1.027	0.966	0.908	0.851	0.834	0.856	0.973	0.191	0.184	0.853	0.933	0.222	1	0.971	0.211	0.892	0.911	0.9	0.979	0.909	0.938	0.937	0.977	1.039	0.941	0.224	0.906	0.219	0.98	0.961	0.894	0.99	0.881	0.866	0.968	0.945	1.065	0.947	0.963	0.96	1.04	1.031	0.23	0.912	0.224	0.229
1 day, 22:59:59	37.1	1.062	0.215	1.031	0.965	0.911	0.852	0.845	0.857	0.974	0.191	0.183	0.857	0.942	0.228	1.004	0.974	0.209	0.895	0.913	0.902	0.978	0.911	0.945	0.95	0.993	1.055	0.95	0.226	0.91	0.217	0.978	0.957	0.892	0.993	0.884	0.875	0.987	0.959	1.078	0.955	0.973	0.971	1.043	1.033	0.225	0.919	0.231	0.236
1 day, 23:30:00	37.1	1.057	0.208	1.03	0.962	0.907	0.856	0.852	0.859	0.973	0.184	0.178	0.856	0.938	0.22	1.003	0.975	0.21	0.9	0.922	0.909	0.98	0.911	0.943	0.94	0.988	1.047	0.953	0.227	0.915	0.218	0.984	0.964	0.899	0.997	0.881	0.872	0.974	0.956	1.075	0.956	0.975	0.975	1.05	1.036	0.23	0.925	0.232	0.235
2 days, 0:00:00	37.1	1.066	0.211	1.03	0.964	0.914	0.865	0.862	0.861	0.975	0.192	0.184	0.863	0.938	0.221	1.004	0.979	0.208	0.903	0.92	0.91	0.981	0.916	0.946	0.947	0.987	1.048	0.953	0.221	0.916	0.212	0.98	0.962	0.899	0.995	0.878	0.878	0.97	0.954	1.072	0.954	0.971	0.973	1.048	1.034	0.224	0.92	0.219	0.231
[truncated: 48 more columns]
