# Supplementary material for: Single-cell phenotypic profiling and backtracing exposes and predicts clinically relevant subpopulations in isogenic Staphylococcus aureus communities
Source: Commun Biol. 2024 Oct 1;7:1228. doi: 10.1038/s42003-024-06894-z (PMC11445386; doi:10.1038/s42003-024-06894-z)
Supplement: Supplementary file 9 — Supplementary Dataset 5 [file 42003_2024_6894_MOESM9_ESM.txt]

>11108931812_pCM29
AGTTTTCGCCCCGAAGAACGTTTTCCAATGATGAGCACTTTTAAAGTTCTGCTATGTGGC
GCGGTATTATCCCGTATTGACGCCGGGCAAGAGCAACTCGGTCGCCGCATACACTATTCT
CAGAATGACTTGGTTGAGTACTCACCAGTCACAGAAAAGCATCTTACGGATGGCATGACA
GTAAGAGAATTATGCAGTGCTGCCATAACCATGAGTGATAACACTGCGGCCAACTTACTT
CTGACAACGATCGGAGGACCGAAGGAGCTAACCGCTTTTTTGCACAACATGGGGGATCAT
GTAACTCGCCTTGATCGTTGGGAACCGGAGCTGAATGAAGCCATACCAAACGACGAGCGT
GACACCACGATGCCTGTAGCAATGGCAACAACGTTGCGCAAACTATTAACTGGCGAACTA
CTTACTCTAGCTTCCCGGCAACAATTAATAGACTGGATGGAGGCGGATAAAGTTGCAGGA
CCACTTCTGCGCTCGGCCCTTCCGGCTGGCTGGTTTATTGCTGATAAATCTGGAGCCGGT
GAGCGTGGGTCTCGCGGTATCATTGCAGCACTGGGGCCAGATGGTAAGCCCTCCCGTATC
GTAGTTATCTACACGACGGGGAGTCAGGCAACTATGGATGAACGAAATAGACAGATCGCT
GAGATAGGTGCCTCACTGATTAAGCATTGGTAACTGTCAGACCAAGTTTACTCATATATA
CTTTAGATTGATTTAAAACTTCATTTTTAATTTAAAAGGATCTAGGTGAAGATCCTTTTT
GATAATCTCATGACCAAAATCCCTTAACGTGAGTTTTCGTTCCACTGAGCGTCAGACCCC
GTAGAAAAGATCAAAGGATCTTCTTGAGATCCTTTTTTTCTGCGCGTAATCTGCTGCTTG
CAAACAAAAAAACCACCGCTACCAGCGGTGGTTTGTTTGCCGGATCAAGAGCTACCAACT
CTTTTTCCGAAGGTAACTGGCTTCAGCAGAGCGCAGATACCAAATACTGTTCTTCTAGTG
TAGCCGTAGTTAGGCCACCACTTCAAGAACTCTGTAGCACCGCCTACATACCTCGCTCTG
CTAATCCTGTTACCAGTGGCTGCTGCCAGTGGCGATAAGTCGTGTCTTACCGGGTTGGAC
TCAAGACGATAGTTACCGGATAAGGCGCAGCGGTCGGGCTGAACGGGGGGTTCGTGCACA
CAGCCCAGCTTGGAGCGAACGACCTACACCGAACTGAGATACCTACAGCGTGAGCTATGA
GAAAGCGCCACGCTTCCCGAAGGAAGAAAGGCGGACAGGTATCCGGTAAGCGGCAGGGTC
GGAACAGGAGAGCGCACGAGGGAGCTTCCAGGGGGAAACGCCTGGTATCTTTATAGTCCT
GTCGGGTTTCGCCACCTCTGACTTGAGCGTCGATTTTTGTGATGCTCGTCAGGGGGGCGG
AGCCTATGGAAAAACGCCAGCAACGCGGCCTTTTTACGGTTCCTGGCCTTTTGCTGGCCT
TTTGCTCACATGTTCTTTCCTGCGTTATCCCCTGATTCTGTGGATAACCGTATTACCGCC
TTTGAGTGAGCTGATACCGCTCGCCGCAGCCGAACGACCGAGCGCAGCGAGTCAGTGAGC
GAGGAAGCGGAAGAGCGCCCAATACGCAAACCGCCTCTCCCCGCGCGTTGGCCGATTCAT
TAATGCAGCTGGCACGACAGGTTTCCCGACTGGAAAGCGGGCAGTGAGCGCAACGCAATT
AATGTGAGTTAGCTCACTCATTAGGCACCCCAGGCTTTACACTTTATGCTTCCGGCTCGT
ATGTTGTGTGGAATTGTGAGCGGATAACAATTTCACACAGGAAACAGCTATGACATGATT
ACGAATTCTTAGTGGTGGTGGTGGTGGTGGGATCCTTTGTAGAGCTCATCCATGCCATGT
GTAATCCCAGCAGCAGTTACAAACTCAAGAAGGACCATGTGGTCACGCTTTTCGTTAGGA
TCTTTCGAAAGGACAGATTGTGTCGACAGGTAATGGTTGTCTGGTAAAAGGACAGGGCCA
TCGCCAATTGGAGTATTTTGTTGATAATGGTCTGCTAGTTGAACGGAACCATCTTCAACG
TTGTGGCGAATTTTGAAGTTAGCTTTGATTCCATTCTTTTGTTTGTCTGCCGTGATGTAT
ACATTGTGTGAGTTAAAGTTGTACTCGAGTTTGTGTCCAAGAATGTTTCCATCTTCTTTA
AAATCAATACCCTTTAACTCGATACGATTAACAAGGGTATCACCTTCAAACTTGACTTCA
GCACGCGTCTTGTAGGTCCCGTCATCTTTGAAAGATATAGTGCGTTCCTGTACATAACCT
TCAGGCATGGCACTCTTGAAAAAGTCATGACGTTTCATGTGATCCGGATAACGGGAAAAG
CATTGAACACCATAGGTCAGAGTAGTGACAAGTGTTGGCCACGGAACAGGTAGTTTTCCA
GTAGTGCAAATAAATTTAAGGGTGAGTTTTCCGTTTGTAGCATCACCTTCACCCTCTCCA
CGGACAGAAAATTTGTGCCCATTAACATCACCATCTAATTCAACAAGAATTGGGACAACT
CCAGTGAAAAGTTCTTCTCCTTTGCTCATAAATAATCATCCTCCTAAGGTACCCGGGGAT
CCGATGCATCTTGCTCGATACATTTGCCCGATAATATATTGATATCTAATCTTTATTTAT
TATAGATATGTTAGTCATAATTTTGCATTAAATAAGTTTTATTAAATATATTTAATGCTC
TATTATTTAGTTAATTATAACTAATTAAAAATGAGAAGTAAACAAAAAAGTGTTTATAAA
ACAAATTATTCATTAGACACAGTGATTGTATTTCTGGGTTAGCATTTGGTTTAGTCAAAA
ATATCAGGCTAGCGGATCCTCTAGAGTCGACCTGCAGGCATGCAAGCTTTTAAAAAGCAA
ATATGAGCCAAATAAATATATTCTAATTCTACAAACAAAAATTTGAGCAAATTCAGTGTC
GATTTTTTAAGACACTGCCCAGTTACATGCAAATTAAAATTTTCATGATTTTTTATAGTT
CCTAACAGGGTTAAAATTTGTATAACGAAAGTATAATGTTTATATAACGTTAGTATAATA
AAGCATTTTAACATTATACTTTTGATAATCGTTTATCGTCGTCATCACAATAACTTTTAA
AATACTCGTGCATAATTCAACAGCTGACCTCCCAATAACTACATGGTGTTATCGGGAGGT
CAGCTGTTAGCACTTATATTTTGTTATTGTTCTTCCTCGATTTCGTCTATCATTTTGTGA
TTAATTTCTCTTTTTTCTTGTTCTGTTAAGTCATAAAGTTCACTAGCTAAATACTCTTTT
TGTTTCCAAATATAAAAAATTTGATAGATATATTCGGTTGGATCAATTTCTTTTAAGTAA
TCTAAATCCCCATTTTTTAATTTCTTTTTAGCCTCTTTAAATAATCCTGAATAAACTAAT
ACCTGTTTACCTTTAAGTGATTTATAAAATGCATCAAAGACTTTTTGATTTATTAAATAA
TCACTATCTTTACCAGAATACTTAGCCATTTCATATAATTCTTTATTATTATTTTGTCTT
ATTTTTTGAACTTGAACTTGTGTTATTTCTGAAATGCCCGTTACATCACGCCATAAATCT
AACCATTCTTGTTGGCTAATATAATATCTTTTATCTGTGAAATACGATTTATTTACTGCA
ATTAACACATGAAAATGAGGATTATAATCATCTCTTTTTTTATTATATGTAATCTCTAAC
TTACGAACATATCCCTTTATAACACTACCTACTTTTTTTCTCTTTATAAGTTTTCTAAAA
GAATTATTATAACGTTTTATTTCATTTTCTAATTCATCACTCATTACATTAGGTGTAGTC
AAAGTTAAAAAGATAAACTCCTTTTTCTCTTGCTGCTTAATATATTGCATCATCAAAGAT
AAACCCAATGCATCTTTTCTAGCTTTTCTCCAAGCACAGACAGGACAAAATCGATTTTTA
CAAGAATTAGCTTTATATAATTTCTGTTTTTCTAAAGTTTTATCAGCTACAAAAGACAGA
AATGTATTGCAATCTTCAACTAAATCCATTTGATTCTCTCCAATATGACGTTTAATAAAT
TTCTGAAATACTTGATTTCTTTGTTTTTTCTCAGTATACTTTTCCATGTTATAACACATA
AAAACAACTTAGTTTTCACAAACTATGACAATAAAAAAAGTTGCTTTTTCCCCTTTCTAT
GTATGTTTTTTACTAGTCATTTAAAACGATACATTAATAGGTACGAAAAAGCAACTTTTT
TTGCGCTTAAAACCAGTCATACCAATAACTTAAGGGTAACTAGCCTCGCCGGCAATAGTT
ACCCTTATTATCAAGATAAGAAAGAAAAGGATTTTTCGCTACGCTCAAATCCTTTAAAAA
AACACAAAAGACCACATTTTTTAATGTGGTCTTTTATTCTTCAACTAAAGCACCCATTAG
TTCAACAAACGAAAATTGGATAAAGTGGGATATTTTTAAAATATATATTTATGTTACAGT
AATATTGACTTTTAAAAAAGGATTGATTCTAATGAAGAAAGCAGACAAGTAAGCCTCCTA
AATTCACTTTAGATAAAAATTTAGGAGGCATATCAAATGAACTTTAATAAAATTGATTTA
GACAATTGGAAGAGAAAAGAGATATTTAATCATTATTTGAACCAACAAACGACTTTTAGT
ATAACCACAGAAATTGATATTAGTGTTTTATACCGAAACATAAAACAAGAAGGATATAAA
TTTTACCCTGCATTTATTTTCTTAGTGACAAGGGTGATAAACTCAAATACAGCTTTTAGA
ACTGGTTACAATAGCGACGGAGAGTTAGGTTATTGGGATAAGTTAGAGCCACTTTATACA
ATTTTTGATGGTGTATCTAAAACATTCTCTGGTATTTGGACTCCTGTAAAGAATGACTTC
AAAGAGTTTTATGATTTATACCTTTCTGATGTAGAGAAATATAATGGTTCGGGGAAATTG
TTTCCCAAAACACCTATACCTGAAAATGCTTTTTCTCTTTCTATTATTCCATGGACTTCA
TTTACTGGGTTTAACTTAAATATCAATAATAATAGTAATTACCTTCTACCCATTATTACA
GCAGGAAAATTCATTAATAAAGGTAATTCAATATATTTACCGCTATCTTTACAGGTACAT
CATTCTGTTTGTGATGGTTATCATGCAGGATTGTTTATGAACTCTATTCAGGAATTGTCA
GATAGGCCTAATGACTGGCTTTTATAATATGAGATAATGCCGACTGTACTTTTTACAGTC
GGTTTTCTAATGTCACTAACCTGCCCCGTTAGTTGAAGAAGGTTTTTATATTACAGCTCC
AGATCCATATCCTTCTTTTTCTGAACCGACTTCTCCTTTTTCGCTTCTTTATTCCAATTG
CTTTATTGACGTTGAGCCTCGGAACCCTTAACAATCCCAAAACTTGTCGAATGGTCGGCT
TAATAGCTCACGCTATGCCGACATTCGTCTGCAAGTTTAGTTAAGGGTTCTTCTCAACGC
ACAATAAATTTTCTCGGCATAAATGCGTGGTCTAATTTTTATTTTTAATAACCTTGATAG
CAAAAAATGCCATTCCAATACAAAACCACATACCTATAATCGATAACCACATAACAGTCA
TAAAACCACTCCTTTTTAACAAACTTTATCACAAGAAATATTTAAATTTTAAATGCCTTT
ATTTTGAATTTTAAGGGGCATTTTAAAGATTTAGGGGTAAATCATATAGTTTTATGCCTA
AAAACCTACAGAAGCTTGGCACTGGCCGTCGTTTTACAACGTCGTGACTGGGAAAACCCT
GGCGTTACCCAACTTAATCGCCTTGCAGCACATCCCCCTTTCGCCAGCTGGCGTAATAGC
GAAGAGGCCCGCACCGATCGCCCTTCCCAACAGTTGCGCAGCCTGAATGGCGAATGGCGC
CTGATGCGGTATTTTCTCCTTACGCATCTGTGCGGTATTTCACACCGCATATGGTGCACT
CTCAGTACAATCTGCTCTGATGCCGCATAGTTAAGCCAGCCCCGACACCCGCCAACACCC
GCTGACGCGCCCTGACGGGCTTGTCTGCTCCCGGCATCCGCTTACAGACAAGCTGTGACC
GTCTCCGGGAGCTGCATGTGTCAGAGGTTTTCACCGTCATCACCGAAACGCGCGAGACGA
AAGGGCCTCGTGATACGCCTATTTTTATAGGTTAATGTCATGATAATAATGGTTTCTTAG
ACGTCAGGTGGCACTTTTCGGGGAAATGTGCGCGGAACCCCTATTTGTTTATTTTTCTAA
ATACATTCAAATATGTATCCGCTCATGAGACAATAACCCTGATAAATGCTTCAATAATAT
TGAAAAAGGAAGAGTATGAGTATTCAACATTTCCGTGTCGCCCTTATTCCCTTTTTTGCG
GCATTTTGCCTTCCTGTTTTTGCTCACCCAGAAACGCTGGTGAAAGTAAAAGATGCTGAA
GATCAGTTGGGTGCACGAGTGGGTTACATCGAACTGGATCTCAACAGCGGTAAGATCCTT
GAG
